# Supplementary material for: Causal Relationship between Meat Intake and Biological Aging: Evidence from Mendelian Randomization Analysis
Source: Nutrients. 2024 Jul 26;16(15):2433. doi: 10.3390/nu16152433 (PMC11313912; doi:10.3390/nu16152433)
Supplement: Supplementary file 1 [file nutrients-16-02433-s001.zip]

Archive with 13 entries (13 files):
- Supplementary materials/Figure S1 The causal effect for single SNP for the MR analysis between meat consumers and aging phenotypes.pdf
- Supplementary materials/Figure S2 Funnel plots for the MR analysis between meat consumers and aging phenotypes.pdf
- Supplementary materials/Figure S3 Single SNP forest plot of MR analysis between lamb intake and mtDNA copy number.pdf
- Supplementary materials/Figure S4 Leave-one-out plot of MR analysis between lamb intake and mtDNA copy number.pdf
- Supplementary materials/Figure S5 Single SNP forest plot of MR analysis between processed meat intake and telonere length.pdf
- Supplementary materials/Figure S6 Leave-one-out plot of MR analysis between processed meat intake and telonere length.pdf
- Supplementary materials/Table S1 The datasets used in the study.xlsx
- Supplementary materials/Table S2 IVs_for_ukb-b-12276_added_F_Value.xlsx
- Supplementary materials/Table S3 IVs2_for_Pork intake, Beef intake, Lamb intake, added F_Values.xlsx
- Supplementary materials/Table S4 The all results of MR analysis for the subgroups of meat consumers.xlsx
- Supplementary materials/Table S5 IVs2_for Poultry intakeú1⁄4Oily fish intakeú1⁄4Non-oily fish intake and added F_Values.xlsx
- Supplementary materials/Table S6 IVs2_for Processed meat consumptionú1⁄4Ham intakeú1⁄4Bacon intakeú1⁄4Sausage intake and added F_Values.xlsx
- Supplementary materials/Table S7 The results of sensitivity analysis for subgroup of meat consumers.xlsx
