# Supplementary material for: Causal Relationship between Meat Intake and Biological Aging: Evidence from Mendelian Randomization Analysis
Source: Nutrients. 2024 Jul 26;16(15):2433. doi: 10.3390/nu16152433 (PMC11313912; doi:10.3390/nu16152433)
Supplement: Supplementary file 1 [file nutrients-16-02433-s001.zip › Supplementary materials/Table S1 The datasets used in the study.xlsx]

## Sheet: Data table
Type	GWAS ID	Trait	Samplesize	Classification
Exposure	ukb-b-12276	Meat consumers	64949	Whole level
Exposure	ukb-b-5640	Pork intake	460162	Red meat
Exposure	ukb-b-2862	Beef intake	461053
Exposure	ukb-b-14179	Lamb/mutton intake	460006
Exposure	ukb-b-8006	Poultry intake	461900	White meat
Exposure	ukb-b-2209	Oily fish intake	460443
Exposure	ukb-b-17627	Non-oily fish intake	460880
Exposure	ebi-a-GCST90096921	Processed meat consumption	312220	Whole level
Exposure	ukb-b-4442	Ham intake	64949	Processed meat
Exposure	ukb-b-4414	Bacon intake	64949
Exposure	ukb-b-5847	Sausage intake	64949
Outcome	ieu-b-4879	telomere length	472174	Aging-related phenotypes
Outcome	ebi-a-GCST90026372	Mitochondrial DNA copy number	383476
Outcome	ebi-a-GCST90014289	DNA methylation Hannum age acceleration	34449
Outcome	ebi-a-GCST90014292	DNA methylation PhenoAge acceleration	34463
