# Supplementary material for: Causal Relationship between Meat Intake and Biological Aging: Evidence from Mendelian Randomization Analysis
Source: Nutrients. 2024 Jul 26;16(15):2433. doi: 10.3390/nu16152433 (PMC11313912; doi:10.3390/nu16152433)
Supplement: Supplementary file 1 [file nutrients-16-02433-s001.zip › Supplementary materials/Table S2 IVs_for_ukb-b-12276_added_F_Value.xlsx]

## Sheet: 02.expo_IVs2_for_ukb-b-12276_ad
	chr.exposure	samplesize.exposure	pos.exposure	se.exposure	beta.exposure	pval.exposure	id.exposure	SNP	effect_allele.exposure	other_allele.exposure	eaf.exposure	exposure	mr_keep.exposure	pval_origin.exposure	data_source.exposure	r2	F
1	1	64949	181734946	0.00629589	-0.0319973	3.69999e-07	ukb-b-12276	rs72735268	T	C	0.043411	|| id:ukb-b-12276	TRUE	reported	igd	0.000397528	25.8285
2	2	64949	60529699	0.00262179	0.0122311	3.09999e-06	ukb-b-12276	rs11690184	C	T	0.532354	|| id:ukb-b-12276	TRUE	reported	igd	0.000334979	21.7632
3	2	64949	59747106	0.00265937	-0.0119537	7.00003e-06	ukb-b-12276	rs2540102	G	A	0.364136	|| id:ukb-b-12276	TRUE	reported	igd	0.000310985	20.2038
4	2	64949	42167674	0.00450963	0.0201999	7.49998e-06	ukb-b-12276	rs13432716	C	T	0.088362	|| id:ukb-b-12276	TRUE	reported	igd	0.000308823	20.0633
5	3	64949	178812305	0.0102022	0.0451626	9.59997e-06	ukb-b-12276	rs193167136	C	T	0.019012	|| id:ukb-b-12276	TRUE	reported	igd	0.000301625	19.5955
6	4	64949	87861459	0.00273493	-0.012226	7.79992e-06	ukb-b-12276	rs2594278	G	T	0.329948	|| id:ukb-b-12276	TRUE	reported	igd	0.000307589	19.9831
7	4	64949	6893681	0.00334823	0.0171062	3.2e-07	ukb-b-12276	rs3901368	G	A	0.177308	|| id:ukb-b-12276	TRUE	reported	igd	0.000401726	26.1014
8	5	64949	83291167	0.006074	-0.029592	1.09999e-06	ukb-b-12276	rs72774746	C	T	0.046537	|| id:ukb-b-12276	TRUE	reported	igd	0.000365315	23.7348
9	6	64949	7899573	0.00967865	-0.0431106	8.40001e-06	ukb-b-12276	rs13218143	T	G	0.017918	|| id:ukb-b-12276	TRUE	reported	igd	0.000305375	19.8392
10	7	64949	36819813	0.00256353	-0.0114698	7.69999e-06	ukb-b-12276	rs4723572	T	C	0.494239	|| id:ukb-b-12276	TRUE	reported	igd	0.000308126	20.018
11	7	64949	157837357	0.00264359	0.0118419	7.49998e-06	ukb-b-12276	rs7783724	A	G	0.59919	|| id:ukb-b-12276	TRUE	reported	igd	0.00030885	20.0651
12	7	64949	92662862	0.00844816	-0.0383191	5.69994e-06	ukb-b-12276	rs150680068	C	A	0.027376	|| id:ukb-b-12276	TRUE	reported	igd	0.000316662	20.5728
13	7	64949	6068377	0.0128914	-0.0590918	4.60002e-06	ukb-b-12276	rs78617732	T	C	0.010577	|| id:ukb-b-12276	TRUE	reported	igd	0.000323401	21.0107
14	8	64949	424461	0.00547891	-0.0259033	2.30001e-06	ukb-b-12276	rs77219092	C	T	0.058084	|| id:ukb-b-12276	TRUE	reported	igd	0.000344033	22.3516
15	8	64949	108409261	0.00785241	0.038878	7.39997e-07	ukb-b-12276	rs117116698	A	T	0.028007	|| id:ukb-b-12276	TRUE	reported	igd	0.000377282	24.5126
16	8	64949	38144237	0.0111156	-0.0512444	4e-06	ukb-b-12276	rs150831097	A	G	0.013832	|| id:ukb-b-12276	TRUE	reported	igd	0.000327124	21.2527
17	8	64949	138628314	0.00262261	-0.0116932	8.19993e-06	ukb-b-12276	rs11166738	T	C	0.408964	|| id:ukb-b-12276	TRUE	reported	igd	0.000305981	19.8786
18	8	64949	23725720	0.00921438	-0.0409581	8.79995e-06	ukb-b-12276	rs140573264	A	G	0.023197	|| id:ukb-b-12276	TRUE	reported	igd	0.000304118	19.7576
19	9	64949	112198835	0.00307973	0.0142713	3.59998e-06	ukb-b-12276	rs12335520	C	T	0.224278	|| id:ukb-b-12276	TRUE	reported	igd	0.000330511	21.4728
20	10	64949	115831533	0.00341594	-0.0154126	6.4e-06	ukb-b-12276	rs68122733	G	A	0.171944	|| id:ukb-b-12276	TRUE	reported	igd	0.000313345	20.3572
21	10	64949	10664872	0.0136669	-0.064821	2.1e-06	ukb-b-12276	rs139295633	G	A	0.008837	|| id:ukb-b-12276	TRUE	reported	igd	0.000346233	22.4946
22	10	64949	132997003	0.00308586	0.0147148	1.89998e-06	ukb-b-12276	rs56257755	C	G	0.243918	|| id:ukb-b-12276	TRUE	reported	igd	0.000349971	22.7375
23	12	64949	49314649	0.0102966	-0.0457615	8.79995e-06	ukb-b-12276	rs190519623	A	C	0.015674	|| id:ukb-b-12276	TRUE	reported	igd	0.000304024	19.7515
24	14	64949	74462454	0.00780815	0.0362889	3.40001e-06	ukb-b-12276	rs76833914	C	A	0.027575	|| id:ukb-b-12276	TRUE	reported	igd	0.000332456	21.5992
25	16	64949	25975783	0.0122007	-0.060452	7.19996e-07	ukb-b-12276	rs147287173	T	C	0.011339	|| id:ukb-b-12276	TRUE	reported	igd	0.000377846	24.5493
26	18	64949	43255416	0.0029872	-0.0133106	8.40001e-06	ukb-b-12276	rs61523590	T	G	0.246273	|| id:ukb-b-12276	TRUE	reported	igd	0.000305606	19.8542
27	20	64949	12427506	0.00589339	-0.0293519	6.29999e-07	ukb-b-12276	rs113989970	A	C	0.052894	|| id:ukb-b-12276	TRUE	reported	igd	0.000381772	24.8044
