# Supplementary material for: Causal Relationship between Meat Intake and Biological Aging: Evidence from Mendelian Randomization Analysis
Source: Nutrients. 2024 Jul 26;16(15):2433. doi: 10.3390/nu16152433 (PMC11313912; doi:10.3390/nu16152433)
Supplement: Supplementary file 1 [file nutrients-16-02433-s001.zip › Supplementary materials/Table S3 IVs2_for_Pork intake, Beef intake, Lamb intake, added F_Values.xlsx]

## Sheet: 02.expo_IVs2_for_ukb-b-5640_add
ukb-b-5640
	chr.exposure	beta.exposure	pos.exposure	pval.exposure	samplesize.exposure	se.exposure	id.exposure	SNP	effect_allele.exposure	other_allele.exposure	eaf.exposure	exposure	mr_keep.exposure	pval_origin.exposure	data_source.exposure	r2	F
1	1	-0.00655361	54728864	1.6e-05	460162	0.00151736	ukb-b-5640	rs630602	C	G	0.606536	|| id:ukb-b-5640	TRUE	reported	igd	4.05374e-05	18.6544
2	1	0.0129001	225028786	4.79999e-06	460162	0.00282001	ukb-b-5640	rs12097622	G	A	0.074187	|| id:ukb-b-5640	TRUE	reported	igd	4.54731e-05	20.9258
3	1	-0.00798056	72811904	1.09999e-07	460162	0.00150377	ukb-b-5640	rs11209948	T	G	0.603797	|| id:ukb-b-5640	TRUE	reported	igd	6.12021e-05	28.1645
4	1	0.00715157	210031138	2.19999e-06	460162	0.0015096	ukb-b-5640	rs2049997	G	T	0.596612	|| id:ukb-b-5640	TRUE	reported	igd	4.87694e-05	22.4428
5	1	0.00736621	37715396	6.49995e-07	460162	0.00148086	ukb-b-5640	rs905112	A	C	0.531069	|| id:ukb-b-5640	TRUE	reported	igd	5.37683e-05	24.7433
6	1	-0.00995273	45962409	1.40001e-08	460162	0.00175408	ukb-b-5640	rs11211124	C	T	0.230603	|| id:ukb-b-5640	TRUE	reported	igd	6.99591e-05	32.1947
7	1	0.0336711	97548815	1.89998e-07	460162	0.00646329	ukb-b-5640	rs2130365	A	T	0.013486	|| id:ukb-b-5640	TRUE	reported	igd	5.89754e-05	27.1397
8	1	0.00802826	244509106	6.59994e-08	460162	0.00148616	ukb-b-5640	rs4658626	C	A	0.544141	|| id:ukb-b-5640	TRUE	reported	igd	6.34123e-05	29.1816
9	1	0.00631797	224074595	1.89998e-05	460162	0.00147607	ukb-b-5640	rs10915945	G	C	0.514534	|| id:ukb-b-5640	TRUE	reported	igd	3.98119e-05	18.3206
10	1	-0.00806327	187229534	1.09999e-05	460162	0.0018359	ukb-b-5640	rs55968511	C	T	0.203621	|| id:ukb-b-5640	TRUE	reported	igd	4.19175e-05	19.2896
11	2	0.00680869	79688779	1.5e-05	460162	0.00157518	ukb-b-5640	rs410120	A	G	0.322901	|| id:ukb-b-5640	TRUE	reported	igd	4.06012e-05	18.6838
12	2	-0.0179228	96514399	5.19996e-06	460162	0.00393169	ukb-b-5640	rs183861116	C	G	0.037408	|| id:ukb-b-5640	TRUE	reported	igd	4.51568e-05	20.7803
13	2	0.0274251	136466831	8.60003e-06	460162	0.00616217	ukb-b-5640	rs6735935	G	C	0.014851	|| id:ukb-b-5640	TRUE	reported	igd	4.30427e-05	19.8074
14	2	-0.00801593	147901207	8.9e-08	460162	0.00149908	ukb-b-5640	rs1451077	A	G	0.584471	|| id:ukb-b-5640	TRUE	reported	igd	6.21327e-05	28.5928
15	2	0.0218829	26345758	1.79999e-05	460162	0.0051001	ukb-b-5640	rs56414426	T	C	0.021278	|| id:ukb-b-5640	TRUE	reported	igd	4.00059e-05	18.4099
16	2	-0.00726057	43038185	6.29999e-06	460162	0.001608	ukb-b-5640	rs61118730	T	G	0.308885	|| id:ukb-b-5640	TRUE	reported	igd	4.43036e-05	20.3877
17	2	0.00749454	166942663	6.29999e-06	460162	0.00165989	ukb-b-5640	rs12463754	G	C	0.273635	|| id:ukb-b-5640	TRUE	reported	igd	4.42998e-05	20.3859
18	2	-0.0268364	17396417	5.69994e-06	460162	0.00591502	ukb-b-5640	rs77050888	T	C	0.016653	|| id:ukb-b-5640	TRUE	reported	igd	4.47307e-05	20.5842
19	2	-0.00653389	44185129	1.09999e-05	460162	0.0014885	ukb-b-5640	rs4347883	C	T	0.447257	|| id:ukb-b-5640	TRUE	reported	igd	4.18714e-05	19.2683
20	2	0.00833041	223680084	1.79999e-05	460162	0.00194316	ukb-b-5640	rs10932971	G	T	0.174821	|| id:ukb-b-5640	TRUE	reported	igd	3.99381e-05	18.3787
21	2	-0.0144606	65799206	1.2e-05	460162	0.0032981	ukb-b-5640	rs72815308	G	C	0.05837	|| id:ukb-b-5640	TRUE	reported	igd	4.1775e-05	19.224
22	2	0.00700008	63622309	2.80001e-06	460162	0.00149518	ukb-b-5640	rs7559982	A	T	0.559209	|| id:ukb-b-5640	TRUE	reported	igd	4.76308e-05	21.9188
23	2	-0.00759379	200096296	4.30002e-07	460162	0.00150282	ukb-b-5640	rs10931858	G	A	0.403626	|| id:ukb-b-5640	TRUE	reported	igd	5.54841e-05	25.533
24	2	0.00709271	58203057	2.30001e-06	460162	0.00150114	ukb-b-5640	rs4672226	T	C	0.414542	|| id:ukb-b-5640	TRUE	reported	igd	4.85121e-05	22.3244
25	2	0.00729182	227269048	2.39999e-06	460162	0.00154665	ukb-b-5640	rs13009921	A	T	0.648235	|| id:ukb-b-5640	TRUE	reported	igd	4.8301e-05	22.2273
26	2	0.0110847	155751852	1e-08	460162	0.00193678	ukb-b-5640	rs9973426	G	A	0.176598	|| id:ukb-b-5640	TRUE	reported	igd	7.1178e-05	32.7556
27	2	-0.0102892	211154625	1.7e-05	460162	0.00239484	ukb-b-5640	rs13020232	T	C	0.105802	|| id:ukb-b-5640	TRUE	reported	igd	4.01127e-05	18.459
28	2	-0.0247384	34261988	1.40001e-06	460162	0.00512352	ukb-b-5640	rs115037803	G	A	0.021558	|| id:ukb-b-5640	TRUE	reported	igd	5.0661e-05	23.3133
29	3	0.0269111	37148102	8.30004e-06	460162	0.00603858	ukb-b-5640	rs116344817	C	T	0.01512	|| id:ukb-b-5640	TRUE	reported	igd	4.31582e-05	19.8606
30	3	-0.0258662	151511490	1.6e-05	460162	0.00600155	ukb-b-5640	rs148573951	T	C	0.016613	|| id:ukb-b-5640	TRUE	reported	igd	4.03655e-05	18.5753
31	3	-0.00752623	23201290	3.50002e-07	460162	0.00147687	ukb-b-5640	rs9855620	G	C	0.463748	|| id:ukb-b-5640	TRUE	reported	igd	5.64333e-05	25.9698
32	3	0.0084321	105176408	1.7e-05	460162	0.00196233	ukb-b-5640	rs73185106	T	A	0.170601	|| id:ukb-b-5640	TRUE	reported	igd	4.01235e-05	18.464
33	3	-0.00665083	40090813	1.6e-05	460162	0.00154112	ukb-b-5640	rs4676460	G	A	0.356077	|| id:ukb-b-5640	TRUE	reported	igd	4.04716e-05	18.6242
34	3	0.00844615	81910489	4.20001e-08	460162	0.00154097	ukb-b-5640	rs7641973	A	G	0.353362	|| id:ukb-b-5640	TRUE	reported	igd	6.52815e-05	30.0419
35	3	-0.024455	104888600	3.50002e-06	460162	0.0052691	ukb-b-5640	rs74639781	T	C	0.020631	|| id:ukb-b-5640	TRUE	reported	igd	4.68092e-05	21.5407
36	3	0.0234096	62509517	2.39999e-06	460162	0.00496132	ukb-b-5640	rs79729037	T	C	0.022595	|| id:ukb-b-5640	TRUE	reported	igd	4.83795e-05	22.2634
37	3	-0.00841468	135804550	1.6e-06	460162	0.0017548	ukb-b-5640	rs61791721	A	T	0.231386	|| id:ukb-b-5640	TRUE	reported	igd	4.99675e-05	22.9942
38	3	-0.00653093	160401039	1.79999e-05	460162	0.00152414	ukb-b-5640	rs6788886	C	G	0.384624	|| id:ukb-b-5640	TRUE	reported	igd	3.98999e-05	18.3611
39	3	0.00693287	69040601	2.80001e-06	460162	0.00147884	ukb-b-5640	rs7644667	C	T	0.545992	|| id:ukb-b-5640	TRUE	reported	igd	4.77587e-05	21.9777
40	4	-0.00739105	20287424	7.00003e-07	460162	0.00149009	ukb-b-5640	rs1323058	G	A	0.570354	|| id:ukb-b-5640	TRUE	reported	igd	5.3463e-05	24.6028
41	4	0.00859899	154051964	8.09991e-06	460162	0.0019269	ukb-b-5640	rs28722613	A	G	0.179341	|| id:ukb-b-5640	TRUE	reported	igd	4.3276e-05	19.9147
42	4	-0.00882914	31879574	1.7e-06	460162	0.00184556	ukb-b-5640	rs1523138	T	C	0.200024	|| id:ukb-b-5640	TRUE	reported	igd	4.97334e-05	22.8865
43	4	0.00708175	113371095	7.00003e-06	460162	0.00157585	ukb-b-5640	rs231260	A	G	0.325524	|| id:ukb-b-5640	TRUE	reported	igd	4.38856e-05	20.1953
44	4	-0.00782984	147338838	1.79999e-05	460162	0.0018274	ukb-b-5640	rs68027160	A	G	0.206398	|| id:ukb-b-5640	TRUE	reported	igd	3.98943e-05	18.3585
45	4	-0.0188717	166128233	5.19996e-06	460162	0.00413986	ukb-b-5640	rs114736033	A	T	0.033329	|| id:ukb-b-5640	TRUE	reported	igd	4.51565e-05	20.7802
46	4	-0.00684263	6315332	1.40001e-05	460162	0.00157343	ukb-b-5640	rs7695981	T	C	0.672421	|| id:ukb-b-5640	TRUE	reported	igd	4.10982e-05	18.9125
47	4	0.0102637	117896543	5.39995e-06	460162	0.00225625	ukb-b-5640	rs72677669	A	T	0.125603	|| id:ukb-b-5640	TRUE	reported	igd	4.4968e-05	20.6934
48	5	-0.0104266	115641827	2.19999e-09	460162	0.00174217	ukb-b-5640	rs254152	G	C	0.23498	|| id:ukb-b-5640	TRUE	reported	igd	7.78323e-05	35.8181
49	5	-0.00697962	1302914	6.69993e-06	460162	0.00155048	ukb-b-5640	rs2853666	A	G	0.651131	|| id:ukb-b-5640	TRUE	reported	igd	4.40353e-05	20.2642
50	5	0.0418211	176827782	1.79999e-05	460162	0.00974886	ukb-b-5640	rs191583633	A	G	0.007032	|| id:ukb-b-5640	TRUE	reported	igd	3.99903e-05	18.4027
51	5	-0.00636887	26755905	1.79999e-05	460162	0.0014872	ukb-b-5640	rs2135068	A	G	0.565037	|| id:ukb-b-5640	TRUE	reported	igd	3.98527e-05	18.3394
52	5	0.0133617	158246785	4.30002e-07	460162	0.00264374	ukb-b-5640	rs4704780	C	A	0.085204	|| id:ukb-b-5640	TRUE	reported	igd	5.55074e-05	25.5437
53	5	0.00792565	173036786	7.49998e-06	460162	0.00176904	ukb-b-5640	rs10866666	T	C	0.222831	|| id:ukb-b-5640	TRUE	reported	igd	4.36179e-05	20.0721
54	5	0.0334699	126141761	2.5e-06	460162	0.00711155	ukb-b-5640	rs147597513	T	C	0.011068	|| id:ukb-b-5640	TRUE	reported	igd	4.81336e-05	22.1502
55	5	-0.0340233	93312271	3.89996e-06	460162	0.00736578	ukb-b-5640	rs138951160	A	G	0.010793	|| id:ukb-b-5640	TRUE	reported	igd	4.63644e-05	21.336
56	5	-0.00782358	123972448	2.59998e-07	460162	0.00151843	ukb-b-5640	rs12516824	T	C	0.390765	|| id:ukb-b-5640	TRUE	reported	igd	5.7688e-05	26.5473
57	5	-0.0074009	77645358	5.39995e-07	460162	0.00147703	ukb-b-5640	rs4605770	A	G	0.515151	|| id:ukb-b-5640	TRUE	reported	igd	5.45577e-05	25.1066
58	5	-0.00670029	37664759	1.6e-05	460162	0.00155324	ukb-b-5640	rs56007806	C	T	0.349807	|| id:ukb-b-5640	TRUE	reported	igd	4.04373e-05	18.6084
59	6	-0.0114715	26186200	1.80011e-11	460162	0.00170628	ukb-b-5640	rs9379832	G	A	0.255452	|| id:ukb-b-5640	TRUE	reported	igd	9.82169e-05	45.1999
60	6	0.0114674	27633328	2.5e-06	460162	0.00243401	ukb-b-5640	rs13198572	T	C	0.105466	|| id:ukb-b-5640	TRUE	reported	igd	4.8234e-05	22.1964
61	6	0.0100902	2700022	5.80003e-06	460162	0.00222624	ukb-b-5640	rs11242796	A	T	0.128893	|| id:ukb-b-5640	TRUE	reported	igd	4.46401e-05	20.5425
62	6	-0.0114521	141216168	8.79995e-06	460162	0.00257586	ukb-b-5640	rs9495860	T	C	0.091288	|| id:ukb-b-5640	TRUE	reported	igd	4.29533e-05	19.7662
63	6	-0.024874	77973175	1.09999e-05	460162	0.0056564	ukb-b-5640	rs7761701	C	T	0.017451	|| id:ukb-b-5640	TRUE	reported	igd	4.20225e-05	19.3379
64	6	0.0100909	37649141	9.90011e-06	460162	0.00228312	ukb-b-5640	rs12524101	C	T	0.118625	|| id:ukb-b-5640	TRUE	reported	igd	4.24496e-05	19.5344
65	6	-0.00722462	102491771	1.29999e-05	460162	0.00165397	ukb-b-5640	rs2852610	C	T	0.281793	|| id:ukb-b-5640	TRUE	reported	igd	4.14616e-05	19.0798
66	6	-0.00788143	66249610	2.59998e-06	460162	0.00167824	ukb-b-5640	rs6909236	C	T	0.262233	|| id:ukb-b-5640	TRUE	reported	igd	4.79259e-05	22.0546
67	6	-0.0069365	121378456	1.2e-05	460162	0.00158528	ukb-b-5640	rs218856	C	A	0.320132	|| id:ukb-b-5640	TRUE	reported	igd	4.16045e-05	19.1455
68	6	-0.0211822	52633218	5.39995e-06	460162	0.00465592	ukb-b-5640	rs116789382	A	C	0.025603	|| id:ukb-b-5640	TRUE	reported	igd	4.49781e-05	20.698
69	7	-0.00988968	73007943	9.40005e-08	460162	0.00185245	ukb-b-5640	rs1051921	A	G	0.196859	|| id:ukb-b-5640	TRUE	reported	igd	6.19347e-05	28.5016
70	7	-0.00700508	135977444	2.80001e-06	460162	0.00149455	ukb-b-5640	rs2555050	A	G	0.419539	|| id:ukb-b-5640	TRUE	reported	igd	4.77391e-05	21.9687
71	7	-0.00858721	96707653	2e-07	460162	0.00165202	ukb-b-5640	rs35934080	A	G	0.274192	|| id:ukb-b-5640	TRUE	reported	igd	5.87134e-05	27.0191
72	7	-0.00634081	79087624	1.7e-05	460162	0.00147438	ukb-b-5640	rs6957474	G	T	0.494881	|| id:ukb-b-5640	TRUE	reported	igd	4.01923e-05	18.4956
73	7	0.0208256	14741152	1.79999e-06	460162	0.00435904	ukb-b-5640	rs55766546	G	C	0.029868	|| id:ukb-b-5640	TRUE	reported	igd	4.95999e-05	22.825
74	7	-0.00712115	77727707	1.7e-06	460162	0.00148628	ukb-b-5640	rs6466020	T	C	0.43682	|| id:ukb-b-5640	TRUE	reported	igd	4.98846e-05	22.956
75	7	-0.0138699	99101503	8.9e-08	460162	0.00259395	ukb-b-5640	rs66509940	T	C	0.089188	|| id:ukb-b-5640	TRUE	reported	igd	6.21278e-05	28.5905
76	7	0.0345672	26759787	1.7e-05	460162	0.00803798	ukb-b-5640	rs117096549	T	G	0.009256	|| id:ukb-b-5640	TRUE	reported	igd	4.01889e-05	18.4941
77	8	0.00805372	143316970	5.80003e-08	460162	0.00148495	ukb-b-5640	rs13262595	G	A	0.560981	|| id:ukb-b-5640	TRUE	reported	igd	6.39191e-05	29.4149
78	8	0.0237276	110989224	1.5e-05	460162	0.0054834	ukb-b-5640	rs28719776	C	T	0.018485	|| id:ukb-b-5640	TRUE	reported	igd	4.06892e-05	18.7243
79	8	0.00706988	65259103	8.99995e-06	460162	0.00159233	ukb-b-5640	rs10110341	C	T	0.318269	|| id:ukb-b-5640	TRUE	reported	igd	4.28379e-05	19.7132
80	8	-0.00796118	61996428	4.09996e-06	460162	0.00172788	ukb-b-5640	rs4738862	A	C	0.239517	|| id:ukb-b-5640	TRUE	reported	igd	4.61314e-05	21.2288
81	8	-0.0124607	27698434	8.70001e-07	460162	0.00253277	ukb-b-5640	rs78676691	G	C	0.093606	|| id:ukb-b-5640	TRUE	reported	igd	5.25969e-05	24.2042
82	8	-0.00643241	93503016	1.5e-05	460162	0.00148435	ukb-b-5640	rs1579967	C	G	0.552626	|| id:ukb-b-5640	TRUE	reported	igd	4.08081e-05	18.779
83	8	-0.0331417	19613947	3.50002e-07	460162	0.00650652	ukb-b-5640	rs13252421	G	C	0.013992	|| id:ukb-b-5640	TRUE	reported	igd	5.63789e-05	25.9448
84	8	0.00732413	142615222	2.59998e-06	460162	0.00155879	ukb-b-5640	rs11787216	T	C	0.369086	|| id:ukb-b-5640	TRUE	reported	igd	4.79739e-05	22.0767
85	8	-0.0142877	51436690	1.79999e-05	460162	0.00333059	ukb-b-5640	rs79603089	T	C	0.051359	|| id:ukb-b-5640	TRUE	reported	igd	3.99903e-05	18.4027
86	9	0.00751368	131923530	2.59998e-06	460162	0.00159881	ukb-b-5640	rs9696811	C	T	0.686019	|| id:ukb-b-5640	TRUE	reported	igd	4.79932e-05	22.0856
87	9	0.00897557	34269732	1.29999e-09	460162	0.00147851	ukb-b-5640	rs10972033	T	G	0.45643	|| id:ukb-b-5640	TRUE	reported	igd	8.00811e-05	36.8531
88	9	-0.0330485	101884026	1.40001e-07	460162	0.0062691	ukb-b-5640	rs10988713	T	C	0.014318	|| id:ukb-b-5640	TRUE	reported	igd	6.03888e-05	27.7902
89	9	0.00752166	13680919	5e-07	460162	0.00149634	ukb-b-5640	rs1590402	T	C	0.585027	|| id:ukb-b-5640	TRUE	reported	igd	5.49076e-05	25.2677
90	9	0.0143569	82313593	1.40001e-05	460162	0.00330409	ukb-b-5640	rs72734335	C	A	0.055232	|| id:ukb-b-5640	TRUE	reported	igd	4.10288e-05	18.8806
91	9	0.00752851	103900212	7.59994e-06	460162	0.00168195	ukb-b-5640	rs2567306	A	C	0.739542	|| id:ukb-b-5640	TRUE	reported	igd	4.35374e-05	20.035
92	9	0.0214428	3740490	6.29999e-06	460162	0.00474961	ukb-b-5640	rs117480207	T	A	0.026046	|| id:ukb-b-5640	TRUE	reported	igd	4.42912e-05	20.3819
93	9	-0.0109832	15681694	1e-13	460162	0.001477	ukb-b-5640	rs1355171	A	C	0.488844	|| id:ukb-b-5640	TRUE	reported	igd	0.000120153	55.2962
94	10	-0.0163021	82508130	8.30004e-06	460162	0.003658	ukb-b-5640	rs111406231	A	G	0.04374	|| id:ukb-b-5640	TRUE	reported	igd	4.31589e-05	19.8608
95	10	-0.00991379	89876063	1.40001e-05	460162	0.00228057	ukb-b-5640	rs10509534	G	T	0.119559	|| id:ukb-b-5640	TRUE	reported	igd	4.10643e-05	18.8969
96	10	-0.0070894	111473404	1.79999e-06	460162	0.00148498	ukb-b-5640	rs10884893	A	G	0.497357	|| id:ukb-b-5640	TRUE	reported	igd	4.95274e-05	22.7917
97	10	0.0115919	125127645	9.59997e-09	460162	0.0020206	ukb-b-5640	rs34161520	G	C	0.160381	|| id:ukb-b-5640	TRUE	reported	igd	7.15166e-05	32.9114
98	10	0.0252959	28796122	1.09999e-05	460162	0.00576154	ukb-b-5640	rs117327075	A	G	0.016933	|| id:ukb-b-5640	TRUE	reported	igd	4.18884e-05	19.2762
99	10	-0.0150019	55076739	1.5e-05	460162	0.00346908	ukb-b-5640	rs61859777	G	A	0.050482	|| id:ukb-b-5640	TRUE	reported	igd	4.06383e-05	18.7009
100	10	0.00700384	102974840	1.40001e-05	460162	0.00161401	ukb-b-5640	rs12778495	T	C	0.297484	|| id:ukb-b-5640	TRUE	reported	igd	4.09196e-05	18.8303
101	10	0.00927913	106766398	6.80002e-07	460162	0.00186786	ukb-b-5640	rs9783122	A	G	0.192542	|| id:ukb-b-5640	TRUE	reported	igd	5.3628e-05	24.6788
102	11	0.00740509	104356788	7.49998e-07	460162	0.00149689	ukb-b-5640	rs1872885	C	T	0.549385	|| id:ukb-b-5640	TRUE	reported	igd	5.31798e-05	24.4725
103	11	0.00776492	115042837	1.5e-07	460162	0.00147975	ukb-b-5640	rs11606837	T	C	0.5278	|| id:ukb-b-5640	TRUE	reported	igd	5.98357e-05	27.5357
104	11	0.0275198	72215380	1.2e-05	460162	0.0062836	ukb-b-5640	rs193149888	A	G	0.014125	|| id:ukb-b-5640	TRUE	reported	igd	4.16816e-05	19.181
105	11	0.00683899	1627296	1.29999e-05	460162	0.00156963	ukb-b-5640	rs7117114	T	C	0.67299	|| id:ukb-b-5640	TRUE	reported	igd	4.12535e-05	18.984
106	11	0.0219241	83581326	1.7e-05	460162	0.00509116	ukb-b-5640	rs147150768	T	G	0.022927	|| id:ukb-b-5640	TRUE	reported	igd	4.02978e-05	18.5442
107	11	-0.0792479	83639831	1e-05	460162	0.0179722	ukb-b-5640	rs115810805	A	G	0.00176	|| id:ukb-b-5640	TRUE	reported	igd	4.22517e-05	19.4434
108	11	-0.00701612	12549761	9.80009e-06	460162	0.00158643	ukb-b-5640	rs7718	G	C	0.314732	|| id:ukb-b-5640	TRUE	reported	igd	4.25033e-05	19.5592
109	11	0.00744054	57873135	1.5e-06	460162	0.00154835	ukb-b-5640	rs10896701	C	T	0.647921	|| id:ukb-b-5640	TRUE	reported	igd	5.01809e-05	23.0924
110	11	-0.00688596	28785216	3.50002e-06	460162	0.00148364	ukb-b-5640	rs482202	A	G	0.559927	|| id:ukb-b-5640	TRUE	reported	igd	4.68102e-05	21.5412
111	11	-0.00747925	46200912	4.49997e-07	460162	0.00148265	ukb-b-5640	rs2863724	A	G	0.491732	|| id:ukb-b-5640	TRUE	reported	igd	5.52973e-05	25.447
112	11	0.00855883	126587391	1.79999e-05	460162	0.00199423	ukb-b-5640	rs3909726	A	G	0.836419	|| id:ukb-b-5640	TRUE	reported	igd	4.00267e-05	18.4194
113	11	-0.00732928	30515957	1.6e-06	460162	0.00152874	ukb-b-5640	rs11031113	A	G	0.365668	|| id:ukb-b-5640	TRUE	reported	igd	4.99486e-05	22.9855
114	11	0.00764878	42025245	1e-05	460162	0.00173238	ukb-b-5640	rs1514815	C	T	0.760359	|| id:ukb-b-5640	TRUE	reported	igd	4.23613e-05	19.4938
115	11	-0.00723511	126666201	1.79999e-06	460162	0.00151529	ukb-b-5640	rs9326286	G	T	0.389762	|| id:ukb-b-5640	TRUE	reported	igd	4.95412e-05	22.798
116	12	-0.00705623	97803566	5.69994e-06	460162	0.00155523	ukb-b-5640	rs10745795	C	T	0.608609	|| id:ukb-b-5640	TRUE	reported	igd	4.47328e-05	20.5852
117	12	0.0139359	113225583	2.69998e-06	460162	0.00296791	ukb-b-5640	rs74533665	A	G	0.06852	|| id:ukb-b-5640	TRUE	reported	igd	4.79112e-05	22.0479
118	12	0.0168721	84370684	5.1e-06	460162	0.0037002	ukb-b-5640	rs117742655	A	G	0.041491	|| id:ukb-b-5640	TRUE	reported	igd	4.51812e-05	20.7915
119	12	0.00732556	111199274	1.7e-05	460162	0.00170131	ukb-b-5640	rs11611780	C	G	0.251392	|| id:ukb-b-5640	TRUE	reported	igd	4.0289e-05	18.5401
120	12	-0.00715386	69606879	1.89998e-05	460162	0.00167385	ukb-b-5640	rs34938565	T	C	0.2644	|| id:ukb-b-5640	TRUE	reported	igd	3.96935e-05	18.2661
121	12	-0.0069169	65513309	6.59994e-06	460162	0.00153444	ukb-b-5640	rs1566320	T	C	0.636924	|| id:ukb-b-5640	TRUE	reported	igd	4.41564e-05	20.3199
122	12	-0.0150846	38446861	4.09996e-08	460162	0.00274837	ukb-b-5640	rs2387807	T	C	0.077893	|| id:ukb-b-5640	TRUE	reported	igd	6.54603e-05	30.1242
123	12	0.00781867	60260089	1.5e-07	460162	0.00148798	ukb-b-5640	rs7969045	T	C	0.483932	|| id:ukb-b-5640	TRUE	reported	igd	5.99977e-05	27.6102
124	12	-0.00670457	33137764	1.29999e-05	460162	0.00153693	ukb-b-5640	rs11052368	G	A	0.360889	|| id:ukb-b-5640	TRUE	reported	igd	4.13528e-05	19.0297
125	12	0.00767961	19955794	1e-05	460162	0.00174113	ukb-b-5640	rs7961315	G	A	0.236393	|| id:ukb-b-5640	TRUE	reported	igd	4.22753e-05	19.4542
126	13	0.00655723	39083877	1.2e-05	460162	0.00150078	ukb-b-5640	rs9576555	G	A	0.425612	|| id:ukb-b-5640	TRUE	reported	igd	4.14837e-05	19.09
127	13	-0.0166266	84065206	4.30002e-06	460162	0.00361567	ukb-b-5640	rs73238763	T	A	0.043849	|| id:ukb-b-5640	TRUE	reported	igd	4.59514e-05	21.146
128	13	-0.0068582	107935480	3.79997e-06	460162	0.00148344	ukb-b-5640	rs17446175	G	A	0.503103	|| id:ukb-b-5640	TRUE	reported	igd	4.64461e-05	21.3736
129	13	-0.00733022	21304878	4.39997e-06	460162	0.00159645	ukb-b-5640	rs2314715	T	A	0.309911	|| id:ukb-b-5640	TRUE	reported	igd	4.58134e-05	21.0825
130	13	0.00653406	55613836	1.2e-05	460162	0.00149417	ukb-b-5640	rs1998693	C	A	0.418373	|| id:ukb-b-5640	TRUE	reported	igd	4.15564e-05	19.1234
131	13	-0.00782631	59787228	3.2e-06	460162	0.00168138	ukb-b-5640	rs9527954	T	C	0.2678	|| id:ukb-b-5640	TRUE	reported	igd	4.70816e-05	21.6661
132	14	0.0118523	81743718	1.5e-06	460162	0.00246582	ukb-b-5640	rs34323725	T	C	0.099334	|| id:ukb-b-5640	TRUE	reported	igd	5.02053e-05	23.1037
133	14	-0.0295637	82417048	1.09999e-05	460162	0.00673777	ukb-b-5640	rs61989324	A	T	0.012518	|| id:ukb-b-5640	TRUE	reported	igd	4.18366e-05	19.2523
134	14	0.0378159	97886219	4.39997e-07	460162	0.00748441	ukb-b-5640	rs10137783	C	T	0.009951	|| id:ukb-b-5640	TRUE	reported	igd	5.54752e-05	25.5289
135	14	0.0065628	92668250	1.40001e-05	460162	0.00151101	ukb-b-5640	rs7140841	T	C	0.609017	|| id:ukb-b-5640	TRUE	reported	igd	4.09935e-05	18.8643
136	14	0.0301754	48600816	5e-07	460162	0.00600399	ukb-b-5640	rs145789739	T	C	0.016807	|| id:ukb-b-5640	TRUE	reported	igd	5.48898e-05	25.2595
137	14	0.00880924	33376513	9.59997e-07	460162	0.00179759	ukb-b-5640	rs10146532	C	T	0.221126	|| id:ukb-b-5640	TRUE	reported	igd	5.2187e-05	24.0156
138	14	-0.00711123	29840613	3.50002e-06	460162	0.00153299	ukb-b-5640	rs1951289	T	C	0.633723	|| id:ukb-b-5640	TRUE	reported	igd	4.67606e-05	21.5183
139	15	0.00879226	93446869	4e-09	460162	0.0014944	ukb-b-5640	rs4146837	T	C	0.455561	|| id:ukb-b-5640	TRUE	reported	igd	7.52184e-05	34.6151
140	15	0.0408202	63096539	1.2e-05	460162	0.00933848	ukb-b-5640	rs56103308	A	G	0.007771	|| id:ukb-b-5640	TRUE	reported	igd	4.15211e-05	19.1072
141	15	0.00785866	38662204	4.39997e-06	460162	0.00171199	ukb-b-5640	rs11635385	A	G	0.7492	|| id:ukb-b-5640	TRUE	reported	igd	4.57893e-05	21.0714
142	15	-0.00895801	50829185	8.09991e-07	460162	0.00181632	ukb-b-5640	rs62019153	G	A	0.208639	|| id:ukb-b-5640	TRUE	reported	igd	5.28573e-05	24.3241
143	15	0.010121	83516968	2.59998e-06	460162	0.0021541	ukb-b-5640	rs1105714	T	C	0.136045	|| id:ukb-b-5640	TRUE	reported	igd	4.79715e-05	22.0756
144	16	-0.00895091	74166991	1.6e-09	460162	0.00148347	ukb-b-5640	rs3964074	C	T	0.546932	|| id:ukb-b-5640	TRUE	reported	igd	7.91101e-05	36.4062
145	16	0.0136465	70069946	1.29999e-05	460162	0.00313152	ukb-b-5640	rs146509484	C	T	0.061984	|| id:ukb-b-5640	TRUE	reported	igd	4.12671e-05	18.9902
146	16	-0.0076522	79749341	1.29999e-05	460162	0.00175719	ukb-b-5640	rs3813581	T	C	0.227174	|| id:ukb-b-5640	TRUE	reported	igd	4.12104e-05	18.9641
147	16	-0.0149436	51684006	3.40001e-06	460162	0.00321805	ukb-b-5640	rs13335365	G	A	0.055825	|| id:ukb-b-5640	TRUE	reported	igd	4.68591e-05	21.5637
148	16	0.0072539	9072085	1.2e-06	460162	0.00149424	ukb-b-5640	rs12932179	G	A	0.566515	|| id:ukb-b-5640	TRUE	reported	igd	5.12117e-05	23.5668
149	17	0.00641352	31396842	1.79999e-05	460162	0.00149363	ukb-b-5640	rs12600520	A	C	0.428979	|| id:ukb-b-5640	TRUE	reported	igd	4.00663e-05	18.4376
150	17	0.032359	67100880	1.5e-05	460162	0.00747509	ukb-b-5640	rs111874422	A	G	0.011331	|| id:ukb-b-5640	TRUE	reported	igd	4.0722e-05	18.7394
151	17	0.00957034	11197508	1.2e-07	460162	0.00180799	ukb-b-5640	rs62062058	C	T	0.212657	|| id:ukb-b-5640	TRUE	reported	igd	6.08871e-05	28.0195
152	17	-0.00690705	79062815	2.80001e-06	460162	0.00147507	ukb-b-5640	rs9914272	G	T	0.508867	|| id:ukb-b-5640	TRUE	reported	igd	4.76462e-05	21.9259
153	17	-0.0143313	20849129	1.79999e-05	460162	0.0033451	ukb-b-5640	rs4312362	A	G	0.055641	|| id:ukb-b-5640	TRUE	reported	igd	3.98864e-05	18.3549
154	18	0.00840935	74196202	2.1e-08	460162	0.00150083	ukb-b-5640	rs36124222	C	T	0.433239	|| id:ukb-b-5640	TRUE	reported	igd	6.82215e-05	31.395
155	18	-0.0128581	10215184	5.99998e-06	460162	0.00283997	ukb-b-5640	rs11080394	T	G	0.073082	|| id:ukb-b-5640	TRUE	reported	igd	4.45447e-05	20.4986
156	18	0.00911706	45819621	1.09999e-06	460162	0.00187173	ukb-b-5640	rs72909605	T	C	0.192027	|| id:ukb-b-5640	TRUE	reported	igd	5.15573e-05	23.7258
157	18	0.00709638	22951320	1.40001e-05	460162	0.00163139	ukb-b-5640	rs7236286	G	A	0.711309	|| id:ukb-b-5640	TRUE	reported	igd	4.11178e-05	18.9215
158	18	0.0119937	62713786	6.49995e-07	460162	0.00241092	ukb-b-5640	rs1618942	G	C	0.894919	|| id:ukb-b-5640	TRUE	reported	igd	5.37782e-05	24.7479
159	18	0.0094658	53254741	4e-07	460162	0.00186764	ukb-b-5640	rs72932757	T	C	0.193595	|| id:ukb-b-5640	TRUE	reported	igd	5.58204e-05	25.6878
160	19	-0.0102284	8410300	9.20005e-06	460162	0.00230622	ukb-b-5640	rs62117477	A	G	0.126592	|| id:ukb-b-5640	TRUE	reported	igd	4.27449e-05	19.6703
161	19	-0.0123637	45422160	5.60015e-11	460162	0.00188666	ukb-b-5640	rs12721051	G	C	0.188393	|| id:ukb-b-5640	TRUE	reported	igd	9.33165e-05	42.9445
162	19	0.0108944	49259529	8.99912e-13	460162	0.00152491	ukb-b-5640	rs838133	G	A	0.549354	|| id:ukb-b-5640	TRUE	reported	igd	0.000110907	51.0407
163	19	-0.0078269	3351431	1.2e-05	460162	0.00178671	ukb-b-5640	rs111257278	C	G	0.219674	|| id:ukb-b-5640	TRUE	reported	igd	4.17006e-05	19.1898
164	20	-0.0254422	23674859	1.7e-06	460162	0.00531663	ukb-b-5640	rs149747746	T	C	0.020226	|| id:ukb-b-5640	TRUE	reported	igd	4.97627e-05	22.9
165	20	-0.0154349	52787309	1.5e-05	460162	0.00356571	ukb-b-5640	rs79000696	G	A	0.045213	|| id:ukb-b-5640	TRUE	reported	igd	4.07181e-05	18.7376
166	21	-0.00656387	23925128	9.49992e-06	460162	0.00148213	ukb-b-5640	rs2827564	A	G	0.552669	|| id:ukb-b-5640	TRUE	reported	igd	4.26205e-05	19.6131
167	21	-0.0078297	38815731	1.09999e-06	460162	0.00160956	ukb-b-5640	rs2835744	T	A	0.305576	|| id:ukb-b-5640	TRUE	reported	igd	5.14213e-05	23.6632
168	22	0.0222597	38136546	1.2e-05	460162	0.00507984	ukb-b-5640	rs117262262	A	G	0.021488	|| id:ukb-b-5640	TRUE	reported	igd	4.17263e-05	19.2016
ukb-b-2862
	samplesize.exposure	beta.exposure	pos.exposure	chr.exposure	pval.exposure	se.exposure	id.exposure	SNP	effect_allele.exposure	other_allele.exposure	eaf.exposure	exposure	mr_keep.exposure	pval_origin.exposure	data_source.exposure	r2	F
1	461053	0.0090184	26826513	1	1.79999e-05	0.00210261	ukb-b-2862	rs35538053	A	T	0.211635	|| id:ukb-b-2862	TRUE	reported	igd	3.99e-05	18.3967
2	461053	-0.0121641	46767176	1	1.40001e-06	0.00251848	ukb-b-2862	rs17413652	A	G	0.133418	|| id:ukb-b-2862	TRUE	reported	igd	5.05953e-05	23.3282
3	461053	-0.00816806	49433003	1	4.90004e-06	0.00178777	ukb-b-2862	rs1343431	C	A	0.64797	|| id:ukb-b-2862	TRUE	reported	igd	4.52735e-05	20.8743
4	461053	-0.00804146	75011358	1	4.30002e-06	0.00174883	ukb-b-2862	rs6669189	T	C	0.401594	|| id:ukb-b-2862	TRUE	reported	igd	4.58568e-05	21.1433
5	461053	0.0283347	97575392	1	6.19998e-06	0.00626779	ukb-b-2862	rs6669422	A	G	0.019473	|| id:ukb-b-2862	TRUE	reported	igd	4.43239e-05	20.4365
6	461053	-0.0113754	205308591	1	1.29999e-09	0.00187563	ukb-b-2862	rs1105388	T	C	0.300147	|| id:ukb-b-2862	TRUE	reported	igd	7.97726e-05	36.7822
7	461053	-0.0137797	72940273	1	6.79986e-15	0.00176936	ukb-b-2862	rs10789340	G	A	0.626712	|| id:ukb-b-2862	TRUE	reported	igd	0.000131534	60.652
8	461053	0.0161413	87824817	1	7.39997e-06	0.0036008	ukb-b-2862	rs72728022	G	A	0.060525	|| id:ukb-b-2862	TRUE	reported	igd	4.35822e-05	20.0945
9	461053	0.00885342	162325823	1	4.30002e-06	0.00192628	ukb-b-2862	rs386231	T	C	0.722526	|| id:ukb-b-2862	TRUE	reported	igd	4.58155e-05	21.1243
10	461053	0.0116867	214855649	1	1.89998e-05	0.00273442	ukb-b-2862	rs12749506	A	G	0.114329	|| id:ukb-b-2862	TRUE	reported	igd	3.96173e-05	18.2663
11	461053	-0.0207059	116490938	1	1.79999e-05	0.00482538	ukb-b-2862	rs699758	G	A	0.967293	|| id:ukb-b-2862	TRUE	reported	igd	3.99353e-05	18.4129
12	461053	0.0100002	247163187	1	6.4e-06	0.00221681	ukb-b-2862	rs2818870	C	T	0.818757	|| id:ukb-b-2862	TRUE	reported	igd	4.41357e-05	20.3497
13	461053	-0.0102001	97743702	1	9.80009e-09	0.00177865	ukb-b-2862	rs11165829	G	C	0.35997	|| id:ukb-b-2862	TRUE	reported	igd	7.13257e-05	32.8871
14	461053	0.0112895	150958836	1	1.2e-06	0.00232531	ukb-b-2862	rs267733	G	A	0.16093	|| id:ukb-b-2862	TRUE	reported	igd	5.11228e-05	23.5714
15	461053	0.00964844	44677803	1	3.40001e-07	0.00189263	ukb-b-2862	rs803370	C	T	0.703379	|| id:ukb-b-2862	TRUE	reported	igd	5.63647e-05	25.9885
16	461053	-0.0121685	71944270	1	1.29999e-05	0.0027955	ukb-b-2862	rs12142367	G	C	0.108486	|| id:ukb-b-2862	TRUE	reported	igd	4.10948e-05	18.9476
17	461053	0.00922066	8947587	1	3.59998e-06	0.0019904	ukb-b-2862	rs11121250	C	T	0.74868	|| id:ukb-b-2862	TRUE	reported	igd	4.65449e-05	21.4606
18	461053	0.0115657	3147899	1	2e-06	0.0024334	ukb-b-2862	rs10909905	A	G	0.145257	|| id:ukb-b-2862	TRUE	reported	igd	4.89942e-05	22.5899
19	461053	-0.00889046	25593834	2	2.30001e-06	0.00188132	ukb-b-2862	rs35800274	C	G	0.308919	|| id:ukb-b-2862	TRUE	reported	igd	4.84341e-05	22.3317
20	461053	-0.00886239	33150932	2	2.39999e-07	0.00171667	ukb-b-2862	rs897509	G	A	0.468561	|| id:ukb-b-2862	TRUE	reported	igd	5.78032e-05	26.6518
21	461053	-0.0151219	8657251	2	5.99998e-06	0.00333992	ukb-b-2862	rs34744991	T	C	0.07892	|| id:ukb-b-2862	TRUE	reported	igd	4.44601e-05	20.4993
22	461053	0.120879	205113767	2	2.80001e-06	0.0258009	ukb-b-2862	rs34953822	A	C	0.001357	|| id:ukb-b-2862	TRUE	reported	igd	4.76059e-05	21.9498
23	461053	0.00801366	182099816	2	7.59994e-06	0.00178986	ukb-b-2862	rs10200577	C	T	0.641047	|| id:ukb-b-2862	TRUE	reported	igd	4.34764e-05	20.0457
24	461053	-0.0122159	33866464	2	1.5e-08	0.00215779	ukb-b-2862	rs1470610	C	G	0.196185	|| id:ukb-b-2862	TRUE	reported	igd	6.95107e-05	32.0502
25	461053	0.0167036	52938595	2	1.09999e-05	0.00379392	ukb-b-2862	rs72892567	T	C	0.054607	|| id:ukb-b-2862	TRUE	reported	igd	4.20412e-05	19.3839
26	461053	-0.0129793	176152317	2	1.29999e-05	0.0029802	ukb-b-2862	rs6754847	A	T	0.090286	|| id:ukb-b-2862	TRUE	reported	igd	4.1138e-05	18.9675
27	461053	0.0147037	28301540	2	9.09997e-08	0.00275152	ukb-b-2862	rs937813	C	T	0.110097	|| id:ukb-b-2862	TRUE	reported	igd	6.19341e-05	28.5566
28	461053	-0.0401304	43536687	2	1.09999e-07	0.00756083	ukb-b-2862	rs139552257	T	C	0.013764	|| id:ukb-b-2862	TRUE	reported	igd	6.10985e-05	28.1713
29	461053	0.00870439	65403970	2	3.09999e-06	0.00186607	ukb-b-2862	rs7597864	T	C	0.301298	|| id:ukb-b-2862	TRUE	reported	igd	4.71899e-05	21.758
30	461053	-0.00968628	147946069	2	2.39999e-08	0.00173523	ukb-b-2862	rs62169335	T	C	0.543241	|| id:ukb-b-2862	TRUE	reported	igd	6.75802e-05	31.16
31	461053	0.00892793	145494700	2	7.00003e-06	0.00198637	ukb-b-2862	rs10200647	C	T	0.246107	|| id:ukb-b-2862	TRUE	reported	igd	4.38138e-05	20.2013
32	461053	0.00737472	24429513	2	1.7e-05	0.0017127	ukb-b-2862	rs12472142	G	C	0.536409	|| id:ukb-b-2862	TRUE	reported	igd	4.02124e-05	18.5407
33	461053	0.00891121	223849086	2	9.59997e-06	0.00201357	ukb-b-2862	rs34746651	A	G	0.236198	|| id:ukb-b-2862	TRUE	reported	igd	4.24786e-05	19.5857
34	461053	0.0095811	166942140	2	2.59998e-06	0.00203897	ukb-b-2862	rs11904006	T	C	0.227255	|| id:ukb-b-2862	TRUE	reported	igd	4.78892e-05	22.0804
35	461053	0.00765159	161994383	2	7.69999e-06	0.00171008	ukb-b-2862	rs3769983	A	G	0.483962	|| id:ukb-b-2862	TRUE	reported	igd	4.34211e-05	20.0202
36	461053	-0.00871536	206958722	2	6.90001e-07	0.00175587	ukb-b-2862	rs7601686	T	C	0.387082	|| id:ukb-b-2862	TRUE	reported	igd	5.34333e-05	24.6368
37	461053	-0.0251045	60012419	2	1.7e-05	0.00584125	ukb-b-2862	rs112300348	T	C	0.02217	|| id:ukb-b-2862	TRUE	reported	igd	4.00611e-05	18.471
38	461053	-0.00814948	238822924	2	1.2e-05	0.00186408	ukb-b-2862	rs6717296	A	C	0.309017	|| id:ukb-b-2862	TRUE	reported	igd	4.14536e-05	19.113
39	461053	0.00752026	160418171	2	1.09999e-05	0.00171424	ukb-b-2862	rs1863219	G	C	0.512562	|| id:ukb-b-2862	TRUE	reported	igd	4.17401e-05	19.2451
40	461053	0.0172427	217951726	2	2.69998e-07	0.00335345	ukb-b-2862	rs6739040	G	A	0.072127	|| id:ukb-b-2862	TRUE	reported	igd	5.73391e-05	26.4378
41	461053	0.0269049	53589117	3	5.89997e-06	0.00594065	ukb-b-2862	rs150815341	G	A	0.021313	|| id:ukb-b-2862	TRUE	reported	igd	4.44861e-05	20.5113
42	461053	-0.0108191	157493952	3	1.40001e-06	0.00224164	ukb-b-2862	rs4585149	C	T	0.820451	|| id:ukb-b-2862	TRUE	reported	igd	5.05217e-05	23.2942
43	461053	0.00828915	171323723	3	1.40001e-06	0.00172025	ukb-b-2862	rs6791758	C	T	0.448073	|| id:ukb-b-2862	TRUE	reported	igd	5.03575e-05	23.2185
44	461053	-0.00869591	196183257	3	4.79999e-07	0.00172774	ukb-b-2862	rs4916505	G	T	0.574662	|| id:ukb-b-2862	TRUE	reported	igd	5.49413e-05	25.3321
45	461053	0.0133533	71034748	3	9.60064e-15	0.00172438	ukb-b-2862	rs4676964	T	C	0.510605	|| id:ukb-b-2862	TRUE	reported	igd	0.000130048	59.9666
46	461053	0.00770911	21112793	3	1.5e-05	0.00178276	ukb-b-2862	rs34534051	A	C	0.370462	|| id:ukb-b-2862	TRUE	reported	igd	4.05559e-05	18.6991
47	461053	0.00833309	115119092	3	1.2e-06	0.00171579	ukb-b-2862	rs13073830	G	C	0.519467	|| id:ukb-b-2862	TRUE	reported	igd	5.11577e-05	23.5875
48	461053	0.02556	138640832	3	1.09999e-05	0.00581859	ukb-b-2862	rs146792227	C	T	0.023436	|| id:ukb-b-2862	TRUE	reported	igd	4.18521e-05	19.2968
49	461053	-0.00912547	68954376	3	1.79999e-05	0.00212493	ukb-b-2862	rs13058749	A	G	0.204977	|| id:ukb-b-2862	TRUE	reported	igd	3.99994e-05	18.4425
50	461053	0.0104384	135926622	3	3.09999e-07	0.00203926	ukb-b-2862	rs645040	T	G	0.773061	|| id:ukb-b-2862	TRUE	reported	igd	5.6826e-05	26.2012
51	461053	-0.028684	81956915	3	8.99995e-07	0.00583803	ukb-b-2862	rs115736207	G	A	0.023243	|| id:ukb-b-2862	TRUE	reported	igd	5.23568e-05	24.1404
52	461053	-0.0123998	117508846	3	3.59998e-07	0.00243565	ukb-b-2862	rs9861346	T	C	0.854477	|| id:ukb-b-2862	TRUE	reported	igd	5.62114e-05	25.9178
53	461053	0.0311646	1323908	3	6.19998e-06	0.0068932	ukb-b-2862	rs149405000	A	G	0.016569	|| id:ukb-b-2862	TRUE	reported	igd	4.43314e-05	20.4399
54	461053	-0.0177324	10823723	4	5.19996e-06	0.00389137	ukb-b-2862	rs79998957	T	C	0.052246	|| id:ukb-b-2862	TRUE	reported	igd	4.5036e-05	20.7648
55	461053	-0.0172779	150124017	4	1.5e-05	0.00399735	ukb-b-2862	rs77421117	G	A	0.048794	|| id:ukb-b-2862	TRUE	reported	igd	4.052e-05	18.6825
56	461053	-0.00770644	58198470	4	8.40001e-06	0.00172997	ukb-b-2862	rs940573	C	A	0.572401	|| id:ukb-b-2862	TRUE	reported	igd	4.30389e-05	19.844
57	461053	0.00795517	187932470	4	4.70002e-06	0.00173721	ukb-b-2862	rs6851529	T	C	0.576977	|| id:ukb-b-2862	TRUE	reported	igd	4.54803e-05	20.9697
58	461053	-0.00879611	130603085	4	5.19996e-06	0.00192985	ukb-b-2862	rs7664190	T	C	0.277048	|| id:ukb-b-2862	TRUE	reported	igd	4.50572e-05	20.7746
59	461053	0.00927696	171877419	4	8.19993e-08	0.00173005	ukb-b-2862	rs2567950	G	T	0.576734	|| id:ukb-b-2862	TRUE	reported	igd	6.23614e-05	28.7536
60	461053	0.00866037	140873893	4	4.20001e-06	0.00188126	ukb-b-2862	rs4863708	A	C	0.292672	|| id:ukb-b-2862	TRUE	reported	igd	4.59626e-05	21.1921
61	461053	-0.0444257	161699905	4	1.5e-05	0.0102708	ukb-b-2862	rs150202956	G	A	0.007457	|| id:ukb-b-2862	TRUE	reported	igd	4.05781e-05	18.7093
62	461053	0.00896239	79429693	4	4.39997e-06	0.0019519	ukb-b-2862	rs28570979	G	A	0.258045	|| id:ukb-b-2862	TRUE	reported	igd	4.57259e-05	21.0829
63	461053	-0.00804174	114001887	4	1e-05	0.00182043	ukb-b-2862	rs2135354	A	G	0.338418	|| id:ukb-b-2862	TRUE	reported	igd	4.23236e-05	19.5142
64	461053	0.0167526	131039106	4	1.7e-06	0.0035034	ukb-b-2862	rs13145306	T	C	0.064016	|| id:ukb-b-2862	TRUE	reported	igd	4.95921e-05	22.8656
65	461053	0.00819762	134405482	5	1.79999e-05	0.00191297	ukb-b-2862	rs6881034	C	T	0.294174	|| id:ukb-b-2862	TRUE	reported	igd	3.98282e-05	18.3636
66	461053	0.0080329	125360438	5	1.29999e-05	0.00184104	ukb-b-2862	rs10463812	C	T	0.682536	|| id:ukb-b-2862	TRUE	reported	igd	4.12904e-05	19.0378
67	461053	0.00771676	37053983	5	8e-06	0.00172829	ukb-b-2862	rs159913	T	C	0.432902	|| id:ukb-b-2862	TRUE	reported	igd	4.32382e-05	19.9359
68	461053	-0.00799848	118054755	5	1.40001e-05	0.00183817	ukb-b-2862	rs66783028	T	C	0.320715	|| id:ukb-b-2862	TRUE	reported	igd	4.10653e-05	18.934
69	461053	-0.0370032	147207401	5	1.89998e-05	0.00865394	ukb-b-2862	rs114094661	T	A	0.012749	|| id:ukb-b-2862	TRUE	reported	igd	3.96536e-05	18.2831
70	461053	0.00895482	76880966	5	3.50002e-07	0.00175746	ukb-b-2862	rs9688272	T	A	0.565804	|| id:ukb-b-2862	TRUE	reported	igd	5.63077e-05	25.9622
71	461053	0.00746219	158071017	5	1.40001e-05	0.00171665	ukb-b-2862	rs173420	T	C	0.482917	|| id:ukb-b-2862	TRUE	reported	igd	4.09827e-05	18.8959
72	461053	0.0196703	124070735	5	1.7e-06	0.00411355	ukb-b-2862	rs74818437	A	G	0.045792	|| id:ukb-b-2862	TRUE	reported	igd	4.95925e-05	22.8658
73	461053	0.00749461	166827460	5	1.29999e-05	0.00171612	ukb-b-2862	rs1158821	C	A	0.527145	|| id:ukb-b-2862	TRUE	reported	igd	4.13651e-05	19.0722
74	461053	-0.00813363	88065628	5	2.80001e-06	0.00173709	ukb-b-2862	rs11749912	G	A	0.574436	|| id:ukb-b-2862	TRUE	reported	igd	4.75502e-05	21.9241
75	461053	-0.00922825	6473308	5	2.69998e-06	0.00196813	ukb-b-2862	rs12652806	C	T	0.741313	|| id:ukb-b-2862	TRUE	reported	igd	4.76826e-05	21.9851
76	461053	-0.0148447	26180634	6	2.80027e-14	0.00195102	ukb-b-2862	rs62396185	C	G	0.260057	|| id:ukb-b-2862	TRUE	reported	igd	0.000125549	57.8919
77	461053	0.0142162	157373244	6	6.90001e-06	0.00316051	ukb-b-2862	rs74854649	A	G	0.083086	|| id:ukb-b-2862	TRUE	reported	igd	4.38816e-05	20.2326
78	461053	0.0154628	53276646	6	1.89998e-05	0.00361824	ukb-b-2862	rs72942747	C	T	0.059249	|| id:ukb-b-2862	TRUE	reported	igd	3.96108e-05	18.2633
79	461053	0.00840582	128313088	6	9.90011e-06	0.00190172	ukb-b-2862	rs3903663	G	A	0.281924	|| id:ukb-b-2862	TRUE	reported	igd	4.23738e-05	19.5373
80	461053	0.011484	130348257	6	1.89998e-06	0.00241273	ukb-b-2862	rs75191738	T	C	0.152029	|| id:ukb-b-2862	TRUE	reported	igd	4.91357e-05	22.6552
81	461053	-0.0316308	102200329	6	4.49997e-06	0.00689415	ukb-b-2862	rs62419271	C	G	0.018714	|| id:ukb-b-2862	TRUE	reported	igd	4.5655e-05	21.0502
82	461053	-0.0099326	93180244	6	1.09999e-05	0.00225893	ukb-b-2862	rs13217208	C	A	0.174545	|| id:ukb-b-2862	TRUE	reported	igd	4.19326e-05	19.3339
83	461053	0.0151489	27122444	6	1e-06	0.00310218	ukb-b-2862	rs71559014	G	A	0.086254	|| id:ukb-b-2862	TRUE	reported	igd	5.17196e-05	23.8466
84	461053	-0.0076407	163766761	6	1.89998e-05	0.00178709	ukb-b-2862	rs10945894	T	C	0.635528	|| id:ukb-b-2862	TRUE	reported	igd	3.96465e-05	18.2798
85	461053	0.0115965	141820659	6	3.89996e-06	0.00251241	ukb-b-2862	rs35556085	A	G	0.133211	|| id:ukb-b-2862	TRUE	reported	igd	4.62064e-05	21.3045
86	461053	-0.00881509	40724131	6	1.7e-06	0.00184192	ukb-b-2862	rs4714375	G	T	0.316222	|| id:ukb-b-2862	TRUE	reported	igd	4.96752e-05	22.9039
87	461053	-0.0133452	88511233	7	9.49992e-07	0.00272286	ukb-b-2862	rs2107601	T	C	0.110872	|| id:ukb-b-2862	TRUE	reported	igd	5.20986e-05	24.0214
88	461053	-0.00852526	36324938	7	9.49992e-07	0.00173914	ukb-b-2862	rs17274957	A	G	0.406895	|| id:ukb-b-2862	TRUE	reported	igd	5.21162e-05	24.0295
89	461053	-0.00884842	74002083	7	1.40001e-06	0.00183394	ukb-b-2862	rs11981999	A	T	0.363421	|| id:ukb-b-2862	TRUE	reported	igd	5.0488e-05	23.2787
90	461053	-0.00809402	17583429	7	2.80001e-06	0.00172649	ukb-b-2862	rs10247400	G	T	0.570026	|| id:ukb-b-2862	TRUE	reported	igd	4.76682e-05	21.9785
91	461053	0.0360493	51686316	7	3.09999e-06	0.00772431	ukb-b-2862	rs117340623	A	G	0.012473	|| id:ukb-b-2862	TRUE	reported	igd	4.72392e-05	21.7807
92	461053	0.00905889	111996952	7	4.09996e-07	0.00178957	ukb-b-2862	rs12113634	C	T	0.354867	|| id:ukb-b-2862	TRUE	reported	igd	5.55748e-05	25.6242
93	461053	-0.0150453	156648137	7	1.29999e-05	0.00345089	ukb-b-2862	rs6964248	A	G	0.066363	|| id:ukb-b-2862	TRUE	reported	igd	4.1226e-05	19.0081
94	461053	0.00774091	135131349	7	9.40005e-06	0.00174677	ukb-b-2862	rs2718168	C	G	0.60131	|| id:ukb-b-2862	TRUE	reported	igd	4.25935e-05	19.6386
95	461053	0.00863884	39083653	7	3.69999e-06	0.00186617	ukb-b-2862	rs12670003	A	G	0.299577	|| id:ukb-b-2862	TRUE	reported	igd	4.64769e-05	21.4292
96	461053	0.0317283	85757150	7	3.89996e-06	0.00687599	ukb-b-2862	rs188514098	A	C	0.017433	|| id:ukb-b-2862	TRUE	reported	igd	4.61798e-05	21.2922
97	461053	0.00954846	97819047	7	2.39999e-08	0.00171063	ukb-b-2862	rs7791463	A	G	0.534781	|| id:ukb-b-2862	TRUE	reported	igd	6.75732e-05	31.1568
98	461053	-0.0153284	145100221	8	7.19996e-06	0.003416	ukb-b-2862	rs77911607	T	C	0.070642	|| id:ukb-b-2862	TRUE	reported	igd	4.36705e-05	20.1352
99	461053	0.0112483	110606608	8	5.99998e-06	0.00248489	ukb-b-2862	rs78254607	A	C	0.138003	|| id:ukb-b-2862	TRUE	reported	igd	4.44416e-05	20.4907
100	461053	0.0102034	32157192	8	1.7e-05	0.00237089	ukb-b-2862	rs2029219	G	T	0.154748	|| id:ukb-b-2862	TRUE	reported	igd	4.01697e-05	18.521
101	461053	-0.00776518	93297037	8	7.39997e-06	0.00173231	ukb-b-2862	rs13282281	A	C	0.578707	|| id:ukb-b-2862	TRUE	reported	igd	4.35795e-05	20.0932
102	461053	-0.00860998	93667572	8	4.30002e-06	0.00187282	ukb-b-2862	rs7018123	G	A	0.29927	|| id:ukb-b-2862	TRUE	reported	igd	4.58397e-05	21.1354
103	461053	-0.0279118	20785488	8	2.80001e-06	0.00596216	ukb-b-2862	rs144160011	G	A	0.021747	|| id:ukb-b-2862	TRUE	reported	igd	4.75332e-05	21.9163
104	461053	-0.011479	60543992	8	7.19996e-06	0.00255804	ukb-b-2862	rs9643511	C	A	0.129288	|| id:ukb-b-2862	TRUE	reported	igd	4.36741e-05	20.1369
105	461053	-0.0081293	70232924	8	1e-05	0.0018403	ukb-b-2862	rs7816356	C	T	0.318166	|| id:ukb-b-2862	TRUE	reported	igd	4.23214e-05	19.5131
106	461053	-0.00778261	23083546	8	5.89997e-06	0.00171765	ukb-b-2862	rs13255394	C	T	0.546373	|| id:ukb-b-2862	TRUE	reported	igd	4.45257e-05	20.5295
107	461053	-0.0280593	10126532	8	3.40001e-08	0.00508482	ukb-b-2862	rs79809011	A	G	0.029465	|| id:ukb-b-2862	TRUE	reported	igd	6.60424e-05	30.4509
108	461053	0.00818186	86046111	9	1.7e-06	0.00171045	ukb-b-2862	rs3849868	C	G	0.481242	|| id:ukb-b-2862	TRUE	reported	igd	4.96262e-05	22.8813
109	461053	0.0172837	73413888	9	7.49998e-06	0.00385883	ukb-b-2862	rs11142600	G	C	0.05332	|| id:ukb-b-2862	TRUE	reported	igd	4.35103e-05	20.0614
110	461053	-0.0170616	27075512	9	1.7e-05	0.00396227	ukb-b-2862	rs71510412	T	C	0.05063	|| id:ukb-b-2862	TRUE	reported	igd	4.02145e-05	18.5417
111	461053	-0.0126658	11526198	9	1.5e-09	0.00209611	ukb-b-2862	rs10959890	C	T	0.212297	|| id:ukb-b-2862	TRUE	reported	igd	7.91866e-05	36.512
112	461053	0.00845232	12285170	9	1.29999e-06	0.00174479	ukb-b-2862	rs10283912	T	C	0.519084	|| id:ukb-b-2862	TRUE	reported	igd	5.0897e-05	23.4673
113	461053	-0.00814885	137096064	9	2.59998e-06	0.00173293	ukb-b-2862	rs10123094	A	G	0.582104	|| id:ukb-b-2862	TRUE	reported	igd	4.79578e-05	22.112
114	461053	0.00991399	131936055	9	5.30005e-08	0.0018222	ukb-b-2862	rs1556147	T	A	0.671661	|| id:ukb-b-2862	TRUE	reported	igd	6.41987e-05	29.6008
115	461053	0.00794684	107815188	9	1.09999e-05	0.0018104	ukb-b-2862	rs872628	A	G	0.356636	|| id:ukb-b-2862	TRUE	reported	igd	4.17899e-05	19.2681
116	461053	-0.0137626	15568070	9	1.10002e-15	0.00171589	ukb-b-2862	rs9407624	A	T	0.488187	|| id:ukb-b-2862	TRUE	reported	igd	0.000139512	64.331
117	461053	0.0289496	122282364	9	1.40001e-05	0.0066708	ukb-b-2862	rs145236767	T	C	0.0177	|| id:ukb-b-2862	TRUE	reported	igd	4.08471e-05	18.8333
118	461053	-0.0344512	28223750	9	7.79992e-06	0.0077065	ukb-b-2862	rs73645619	G	A	0.012408	|| id:ukb-b-2862	TRUE	reported	igd	4.33436e-05	19.9845
119	461053	0.00963353	126249756	10	4.49997e-06	0.00209919	ukb-b-2862	rs12257513	G	A	0.211724	|| id:ukb-b-2862	TRUE	reported	igd	4.56769e-05	21.0603
120	461053	0.00809301	43759795	10	2.30001e-06	0.00171264	ukb-b-2862	rs61845699	A	G	0.495754	|| id:ukb-b-2862	TRUE	reported	igd	4.84302e-05	22.3299
121	461053	-0.00775563	126714966	10	5.80003e-06	0.00171008	ukb-b-2862	rs3012075	G	A	0.490019	|| id:ukb-b-2862	TRUE	reported	igd	4.46099e-05	20.5683
122	461053	0.00984097	65317045	10	8.9e-09	0.00171131	ukb-b-2862	rs12247907	C	G	0.485752	|| id:ukb-b-2862	TRUE	reported	igd	7.17194e-05	33.0687
123	461053	0.0192329	114238724	10	3.29997e-07	0.0037676	ukb-b-2862	rs187160427	A	G	0.057541	|| id:ukb-b-2862	TRUE	reported	igd	5.65177e-05	26.059
124	461053	-0.00956567	53932566	10	2e-06	0.0020129	ukb-b-2862	rs7902949	T	C	0.751469	|| id:ukb-b-2862	TRUE	reported	igd	4.89795e-05	22.5831
125	461053	-0.00744362	115758511	11	1.6e-05	0.00172491	ukb-b-2862	rs546159	A	C	0.438023	|| id:ukb-b-2862	TRUE	reported	igd	4.03894e-05	18.6223
126	461053	0.0114026	5656743	11	1.5e-05	0.00263832	ukb-b-2862	rs6578669	C	T	0.880143	|| id:ukb-b-2862	TRUE	reported	igd	4.05121e-05	18.6789
127	461053	-0.00789291	40491365	11	1.2e-05	0.00180631	ukb-b-2862	rs12224805	T	C	0.348684	|| id:ukb-b-2862	TRUE	reported	igd	4.14115e-05	19.0936
128	461053	-0.00827507	57774485	11	1.6e-05	0.0019192	ukb-b-2862	rs11608016	T	C	0.274772	|| id:ukb-b-2862	TRUE	reported	igd	4.03213e-05	18.5909
129	461053	0.0112721	126767481	11	1.7e-06	0.00235747	ukb-b-2862	rs11600756	T	C	0.158302	|| id:ukb-b-2862	TRUE	reported	igd	4.95844e-05	22.8621
130	461053	0.0247067	95206468	11	3.09999e-07	0.00482561	ukb-b-2862	rs112094422	T	G	0.032387	|| id:ukb-b-2862	TRUE	reported	igd	5.68525e-05	26.2134
131	461053	0.00823143	129685016	11	7.90005e-06	0.00184186	ukb-b-2862	rs2323771	T	C	0.31484	|| id:ukb-b-2862	TRUE	reported	igd	4.33179e-05	19.9726
132	461053	-0.021779	75530557	11	1.89998e-06	0.00456927	ukb-b-2862	rs34465895	G	A	0.038703	|| id:ukb-b-2862	TRUE	reported	igd	4.92731e-05	22.7185
133	461053	-0.00955636	112880597	11	1.2e-06	0.00197045	ukb-b-2862	rs1884	C	G	0.251902	|| id:ukb-b-2862	TRUE	reported	igd	5.1013e-05	23.5208
134	461053	-0.0102144	22445690	12	2.1e-07	0.00196775	ukb-b-2862	rs2541303	G	A	0.258587	|| id:ukb-b-2862	TRUE	reported	igd	5.84399e-05	26.9454
135	461053	0.0214073	18674557	12	1.89998e-05	0.00500642	ukb-b-2862	rs73064262	A	G	0.03057	|| id:ukb-b-2862	TRUE	reported	igd	3.96553e-05	18.2838
136	461053	0.022624	73075776	12	7.49998e-06	0.0050527	ukb-b-2862	rs1433250	A	G	0.029429	|| id:ukb-b-2862	TRUE	reported	igd	4.34833e-05	20.0489
137	461053	0.00877732	54664097	12	4.20001e-07	0.00173537	ukb-b-2862	rs4759074	T	C	0.410294	|| id:ukb-b-2862	TRUE	reported	igd	5.54836e-05	25.5822
138	461053	-0.00773469	121304368	12	1.09999e-05	0.00176218	ukb-b-2862	rs11065301	T	C	0.391588	|| id:ukb-b-2862	TRUE	reported	igd	4.17846e-05	19.2656
139	461053	-0.0217257	130163903	12	4.09996e-07	0.00428921	ukb-b-2862	rs34962644	G	A	0.046789	|| id:ukb-b-2862	TRUE	reported	igd	5.56439e-05	25.6561
140	461053	-0.00864798	24025501	12	4.70002e-07	0.00171601	ukb-b-2862	rs12829270	A	G	0.480812	|| id:ukb-b-2862	TRUE	reported	igd	5.50827e-05	25.3973
141	461053	-0.0119837	39654700	12	3.2e-06	0.00257414	ukb-b-2862	rs7974084	C	A	0.127097	|| id:ukb-b-2862	TRUE	reported	igd	4.70052e-05	21.6728
142	461053	0.00775103	58011066	12	7.49998e-06	0.00173074	ukb-b-2862	rs1038914	A	G	0.57915	|| id:ukb-b-2862	TRUE	reported	igd	4.34996e-05	20.0564
143	461053	-0.0365635	38862582	12	1.40001e-05	0.00843007	ukb-b-2862	rs117307756	A	C	0.01174	|| id:ukb-b-2862	TRUE	reported	igd	4.08004e-05	18.8118
144	461053	-0.0205379	289766	12	1.09999e-05	0.00467575	ukb-b-2862	rs16928180	A	G	0.034933	|| id:ukb-b-2862	TRUE	reported	igd	4.18447e-05	19.2933
145	461053	0.0117009	103842906	12	5.49997e-06	0.00257488	ukb-b-2862	rs34518374	C	T	0.131314	|| id:ukb-b-2862	TRUE	reported	igd	4.47872e-05	20.6501
146	461053	-0.0086757	108618630	12	8.19993e-06	0.00194509	ukb-b-2862	rs3764002	T	C	0.261557	|| id:ukb-b-2862	TRUE	reported	igd	4.31479e-05	19.8943
147	461053	0.00814689	58394619	13	1.40001e-05	0.0018756	ukb-b-2862	rs878674	A	G	0.705295	|| id:ukb-b-2862	TRUE	reported	igd	4.09199e-05	18.8669
148	461053	-0.00792092	94155663	13	3.89996e-06	0.00171634	ukb-b-2862	rs12872372	A	T	0.544186	|| id:ukb-b-2862	TRUE	reported	igd	4.61927e-05	21.2982
149	461053	-0.0166413	66919913	13	9.69996e-07	0.00339788	ukb-b-2862	rs17501421	A	G	0.067947	|| id:ukb-b-2862	TRUE	reported	igd	5.20218e-05	23.9859
150	461053	0.00793001	103989730	13	4.20001e-06	0.001723	ukb-b-2862	rs952645	C	T	0.530522	|| id:ukb-b-2862	TRUE	reported	igd	4.59416e-05	21.1824
151	461053	-0.00769581	79587841	13	1.5e-05	0.0017786	ukb-b-2862	rs1576655	C	A	0.595935	|| id:ukb-b-2862	TRUE	reported	igd	4.06054e-05	18.7219
152	461053	0.0363798	80571300	13	1.09999e-06	0.00747579	ukb-b-2862	rs80321956	A	G	0.013238	|| id:ukb-b-2862	TRUE	reported	igd	5.1361e-05	23.6812
153	461053	0.013742	50734982	13	1.2e-07	0.00259891	ukb-b-2862	rs2812225	C	T	0.123491	|| id:ukb-b-2862	TRUE	reported	igd	6.06374e-05	27.9586
154	461053	-0.0263625	20006754	13	3.29997e-06	0.00567026	ukb-b-2862	rs140748046	C	T	0.025889	|| id:ukb-b-2862	TRUE	reported	igd	4.68809e-05	21.6155
155	461053	0.00823392	78788749	14	2.5e-06	0.00174967	ukb-b-2862	rs41476948	A	G	0.39556	|| id:ukb-b-2862	TRUE	reported	igd	4.80318e-05	22.1462
156	461053	-0.0114689	29502262	14	4.90004e-07	0.00228056	ukb-b-2862	rs1191468	A	G	0.830977	|| id:ukb-b-2862	TRUE	reported	igd	5.48512e-05	25.2906
157	461053	-0.00947552	41863097	14	9.90011e-07	0.00193634	ukb-b-2862	rs74045004	A	T	0.26734	|| id:ukb-b-2862	TRUE	reported	igd	5.19361e-05	23.9464
158	461053	-0.00928024	85668179	14	5.99998e-08	0.00171283	ukb-b-2862	rs1442572	A	G	0.474348	|| id:ukb-b-2862	TRUE	reported	igd	6.36666e-05	29.3554
159	461053	-0.00745173	97208857	14	1.5e-05	0.001724	ukb-b-2862	rs4905538	T	C	0.544349	|| id:ukb-b-2862	TRUE	reported	igd	4.05202e-05	18.6826
160	461053	0.00925508	21921380	14	1.09999e-05	0.00210198	ukb-b-2862	rs9322984	G	A	0.787791	|| id:ukb-b-2862	TRUE	reported	igd	4.20469e-05	19.3866
161	461053	-0.0130441	67264221	14	8.30004e-06	0.00292657	ukb-b-2862	rs56094582	C	T	0.094544	|| id:ukb-b-2862	TRUE	reported	igd	4.30865e-05	19.8659
162	461053	0.00816603	30784415	14	1.7e-05	0.00189675	ukb-b-2862	rs58622005	A	C	0.286098	|| id:ukb-b-2862	TRUE	reported	igd	4.02007e-05	18.5353
163	461053	-0.00917913	104080042	14	3.89996e-07	0.00180931	ukb-b-2862	rs2403202	C	G	0.659776	|| id:ukb-b-2862	TRUE	reported	igd	5.58216e-05	25.738
164	461053	-0.00994177	101143531	15	2.90001e-06	0.0021258	ukb-b-2862	rs67616875	A	C	0.202693	|| id:ukb-b-2862	TRUE	reported	igd	4.74363e-05	21.8716
165	461053	0.00835111	50717068	15	1.79999e-06	0.00174992	ukb-b-2862	rs7174015	A	G	0.405128	|| id:ukb-b-2862	TRUE	reported	igd	4.93946e-05	22.7746
166	461053	0.00785108	95045680	15	8.70001e-06	0.00176512	ukb-b-2862	rs11073364	T	G	0.567	|| id:ukb-b-2862	TRUE	reported	igd	4.29083e-05	19.7837
167	461053	0.0102326	36715788	15	1.6e-05	0.00236883	ukb-b-2862	rs4924070	A	G	0.157776	|| id:ukb-b-2862	TRUE	reported	igd	4.04702e-05	18.6596
168	461053	0.0331772	68056480	15	2.99999e-07	0.00647436	ukb-b-2862	rs62015188	A	C	0.017759	|| id:ukb-b-2862	TRUE	reported	igd	5.69522e-05	26.2593
169	461053	-0.0202514	73163687	15	8.30004e-06	0.00454438	ukb-b-2862	rs138214306	C	T	0.038454	|| id:ukb-b-2862	TRUE	reported	igd	4.30716e-05	19.8591
170	461053	0.0102424	7974635	16	5.89997e-07	0.00205102	ukb-b-2862	rs4131337	G	A	0.222967	|| id:ukb-b-2862	TRUE	reported	igd	5.40866e-05	24.938
171	461053	-0.00791267	28336882	16	1.5e-05	0.0018283	ukb-b-2862	rs2726034	C	T	0.324121	|| id:ukb-b-2862	TRUE	reported	igd	4.0624e-05	18.7305
172	461053	-0.0121232	53800954	16	3.50026e-12	0.00174274	ukb-b-2862	rs1421085	C	T	0.403433	|| id:ukb-b-2862	TRUE	reported	igd	0.000104948	48.3913
173	461053	0.036089	6541090	16	1.5e-05	0.00832797	ukb-b-2862	rs138449764	G	T	0.012639	|| id:ukb-b-2862	TRUE	reported	igd	4.07289e-05	18.7789
174	461053	-0.0076047	48733719	16	1e-05	0.00172535	ukb-b-2862	rs2011863	C	T	0.43556	|| id:ukb-b-2862	TRUE	reported	igd	4.21348e-05	19.4271
175	461053	-0.0113485	24701728	16	1.89998e-05	0.00265157	ukb-b-2862	rs17769886	G	T	0.118172	|| id:ukb-b-2862	TRUE	reported	igd	3.97285e-05	18.3176
176	461053	0.010406	9743591	16	1.29999e-06	0.00214786	ukb-b-2862	rs72779821	G	T	0.197728	|| id:ukb-b-2862	TRUE	reported	igd	5.09076e-05	23.4722
177	461053	0.00793417	70104859	16	5.49997e-06	0.00174604	ukb-b-2862	rs1833932	T	C	0.396536	|| id:ukb-b-2862	TRUE	reported	igd	4.47841e-05	20.6487
178	461053	0.0153164	33669329	17	4.70002e-07	0.00304096	ukb-b-2862	rs77862656	T	C	0.089418	|| id:ukb-b-2862	TRUE	reported	igd	5.50196e-05	25.3682
179	461053	-0.0105505	74618461	17	1.5e-07	0.00200736	ukb-b-2862	rs7220792	T	A	0.755901	|| id:ukb-b-2862	TRUE	reported	igd	5.99127e-05	27.6245
180	461053	0.00965369	80920765	17	7.19996e-06	0.00215167	ukb-b-2862	rs62076142	A	G	0.19992	|| id:ukb-b-2862	TRUE	reported	igd	4.36582e-05	20.1295
181	461053	-0.00856978	79332771	17	1.89998e-05	0.00200487	ukb-b-2862	rs12603382	C	T	0.3859	|| id:ukb-b-2862	TRUE	reported	igd	3.96277e-05	18.2711
182	461053	-0.0105904	1824305	17	8.60003e-06	0.00238015	ukb-b-2862	rs4790292	A	C	0.153736	|| id:ukb-b-2862	TRUE	reported	igd	4.29385e-05	19.7977
183	461053	-0.0113762	46563757	17	7.19996e-06	0.00253504	ukb-b-2862	rs1553755	A	C	0.868233	|| id:ukb-b-2862	TRUE	reported	igd	4.36772e-05	20.1383
184	461053	-0.0239892	8025557	17	3.50002e-06	0.00517185	ukb-b-2862	rs117117111	T	C	0.028454	|| id:ukb-b-2862	TRUE	reported	igd	4.66626e-05	21.5148
185	461053	0.00783915	31324657	17	8.70001e-06	0.0017625	ukb-b-2862	rs28958	C	T	0.385882	|| id:ukb-b-2862	TRUE	reported	igd	4.29052e-05	19.7823
186	461053	-0.00940045	70304838	18	4.70002e-06	0.00205386	ukb-b-2862	rs9319848	A	G	0.775101	|| id:ukb-b-2862	TRUE	reported	igd	4.54344e-05	20.9485
187	461053	0.00808367	64099171	18	1.2e-05	0.00184538	ukb-b-2862	rs4520936	T	C	0.314265	|| id:ukb-b-2862	TRUE	reported	igd	4.16176e-05	19.1886
188	461053	0.00796071	65623877	18	4.09996e-06	0.00172796	ukb-b-2862	rs7238302	T	G	0.484256	|| id:ukb-b-2862	TRUE	reported	igd	4.60326e-05	21.2243
189	461053	-0.0103387	53412903	18	1.7e-09	0.00171651	ukb-b-2862	rs784251	T	C	0.477649	|| id:ukb-b-2862	TRUE	reported	igd	7.86782e-05	36.2775
190	461053	-0.0079408	31413671	18	5.30005e-06	0.00174397	ukb-b-2862	rs10460050	T	G	0.402386	|| id:ukb-b-2862	TRUE	reported	igd	4.49656e-05	20.7324
191	461053	-0.0076992	37025055	18	1.7e-05	0.00179228	ukb-b-2862	rs78242340	G	A	0.354434	|| id:ukb-b-2862	TRUE	reported	igd	4.00231e-05	18.4535
192	461053	0.0212405	24570647	18	1.2e-06	0.00437752	ukb-b-2862	rs17624102	T	C	0.040777	|| id:ukb-b-2862	TRUE	reported	igd	5.10623e-05	23.5435
193	461053	-0.0197767	47557075	19	3.79997e-06	0.00427791	ukb-b-2862	rs112663712	T	C	0.043254	|| id:ukb-b-2862	TRUE	reported	igd	4.63525e-05	21.3719
194	461053	-0.00835114	773570	19	1.5e-05	0.0019299	ukb-b-2862	rs138090113	T	C	0.305358	|| id:ukb-b-2862	TRUE	reported	igd	4.06119e-05	18.7249
195	461053	-0.00851446	19475088	19	2.1e-06	0.00179648	ukb-b-2862	rs2965199	A	G	0.651065	|| id:ukb-b-2862	TRUE	reported	igd	4.87189e-05	22.463
196	461053	0.0150187	42588999	19	4.60002e-08	0.00274812	ukb-b-2862	rs11878917	A	G	0.109688	|| id:ukb-b-2862	TRUE	reported	igd	6.4776e-05	29.867
197	461053	-0.0148514	45411941	19	3.59998e-10	0.00236847	ukb-b-2862	rs429358	C	T	0.154226	|| id:ukb-b-2862	TRUE	reported	igd	8.52729e-05	39.3185
198	461053	-0.00971554	3349305	19	5.49997e-06	0.00213772	ukb-b-2862	rs17348302	C	T	0.200092	|| id:ukb-b-2862	TRUE	reported	igd	4.47983e-05	20.6552
199	461053	0.00749895	55880385	19	1.6e-05	0.00173914	ukb-b-2862	rs62128183	T	G	0.41456	|| id:ukb-b-2862	TRUE	reported	igd	4.0324e-05	18.5922
200	461053	0.0164135	18772801	19	7.19996e-07	0.00331142	ukb-b-2862	rs60255715	G	C	0.072638	|| id:ukb-b-2862	TRUE	reported	igd	5.32844e-05	24.5681
201	461053	-0.0229948	9903098	20	5.89997e-06	0.00507774	ukb-b-2862	rs117420512	A	G	0.030159	|| id:ukb-b-2862	TRUE	reported	igd	4.44783e-05	20.5077
202	461053	-0.00906522	43430968	20	9.59997e-07	0.00185031	ukb-b-2862	rs1555302	C	A	0.31176	|| id:ukb-b-2862	TRUE	reported	igd	5.20588e-05	24.003
203	461053	-0.00894675	62225508	20	1.7e-05	0.00207836	ukb-b-2862	rs16983844	A	G	0.216441	|| id:ukb-b-2862	TRUE	reported	igd	4.01903e-05	18.5305
204	461053	0.00734065	27531267	21	1.89998e-05	0.0017168	ukb-b-2862	rs368196	C	T	0.47752	|| id:ukb-b-2862	TRUE	reported	igd	3.96517e-05	18.2822
205	461053	0.0339504	28330717	21	6.59994e-06	0.00753341	ukb-b-2862	rs140087650	T	G	0.013374	|| id:ukb-b-2862	TRUE	reported	igd	4.40491e-05	20.3098
206	461053	-0.0350127	46609178	21	1.29999e-05	0.00801777	ukb-b-2862	rs140148934	G	A	0.012088	|| id:ukb-b-2862	TRUE	reported	igd	4.13595e-05	19.0696
207	461053	0.0135409	48613029	22	1.5e-06	0.00281801	ukb-b-2862	rs9615805	A	G	0.10317	|| id:ukb-b-2862	TRUE	reported	igd	5.00769e-05	23.0892
208	461053	0.0181502	16861485	22	1.29999e-05	0.00415496	ukb-b-2862	rs201023937	T	C	0.072436	|| id:ukb-b-2862	TRUE	reported	igd	4.13867e-05	19.0821
209	461053	0.0139249	41797547	22	2.90001e-11	0.00209282	ukb-b-2862	rs132901	T	C	0.787662	|| id:ukb-b-2862	TRUE	reported	igd	9.60125e-05	44.2709
ukb-b-14179
	pval.exposure	chr.exposure	pos.exposure	beta.exposure	se.exposure	samplesize.exposure	id.exposure	SNP	effect_allele.exposure	other_allele.exposure	eaf.exposure	exposure	mr_keep.exposure	pval_origin.exposure	data_source.exposure	r2	F
1	3.50002e-06	1	98559491	-0.0378944	0.00816971	460006	ukb-b-14179	rs146908007	T	C	0.008508	|| id:ukb-b-14179	TRUE	reported	igd	4.67685e-05	21.5147
2	1.29999e-05	1	99845213	0.0204683	0.00468897	460006	ukb-b-14179	rs34738362	C	T	0.027263	|| id:ukb-b-14179	TRUE	reported	igd	4.14216e-05	19.0549
3	1.7e-06	1	187033589	0.0172845	0.00360729	460006	ukb-b-14179	rs1474864	T	C	0.043555	|| id:ukb-b-14179	TRUE	reported	igd	4.99076e-05	22.9588
4	8.99995e-06	1	209644064	0.0282454	0.00636314	460006	ukb-b-14179	rs79453997	A	T	0.01363	|| id:ukb-b-14179	TRUE	reported	igd	4.28322e-05	19.7038
5	3.2e-08	1	243582753	-0.0137749	0.00249124	460006	ukb-b-14179	rs56394517	G	A	0.09584	|| id:ukb-b-14179	TRUE	reported	igd	6.64589e-05	30.5734
6	1.29999e-06	1	45926495	-0.0083286	0.00172349	460006	ukb-b-14179	rs2055145	G	C	0.236632	|| id:ukb-b-14179	TRUE	reported	igd	5.07623e-05	23.352
7	6.69993e-06	1	91503014	-0.00663273	0.00147332	460006	ukb-b-14179	rs12128971	G	A	0.46954	|| id:ukb-b-14179	TRUE	reported	igd	4.40563e-05	20.267
8	7.90005e-06	1	97484568	-0.0262827	0.0058838	460006	ukb-b-14179	rs115081198	T	G	0.016211	|| id:ukb-b-14179	TRUE	reported	igd	4.33752e-05	19.9536
9	1.29999e-09	1	72944617	-0.00912387	0.0015023	460006	ukb-b-14179	rs7550173	T	A	0.610281	|| id:ukb-b-14179	TRUE	reported	igd	8.01764e-05	36.8844
10	2.90001e-06	1	49662687	-0.0352099	0.00752807	460006	ukb-b-14179	rs137969241	T	G	0.010528	|| id:ukb-b-14179	TRUE	reported	igd	4.7553e-05	21.8756
11	3.89996e-06	1	41831554	0.00862807	0.00186934	460006	ukb-b-14179	rs6600373	T	C	0.808164	|| id:ukb-b-14179	TRUE	reported	igd	4.63092e-05	21.3034
12	6.80002e-10	1	6866978	-0.00903233	0.001464	460006	ukb-b-14179	rs660880	A	G	0.51281	|| id:ukb-b-14179	TRUE	reported	igd	8.27405e-05	38.0641
13	3.89996e-06	1	25779236	0.00679058	0.0014707	460006	ukb-b-14179	rs7519530	G	T	0.557727	|| id:ukb-b-14179	TRUE	reported	igd	4.63428e-05	21.3188
14	1.89998e-05	1	178060019	-0.0144889	0.00338764	460006	ukb-b-14179	rs112608324	C	G	0.04952	|| id:ukb-b-14179	TRUE	reported	igd	3.97645e-05	18.2926
15	9.69996e-07	1	95744298	0.0212548	0.00434054	460006	ukb-b-14179	rs115145470	A	G	0.030056	|| id:ukb-b-14179	TRUE	reported	igd	5.21243e-05	23.9786
16	1.09999e-05	1	72856559	-0.0307815	0.00700704	460006	ukb-b-14179	rs145137300	G	A	0.011415	|| id:ukb-b-14179	TRUE	reported	igd	4.19497e-05	19.2978
17	1.40001e-05	1	196354550	-0.0115618	0.0026647	460006	ukb-b-14179	rs116087536	T	A	0.082458	|| id:ukb-b-14179	TRUE	reported	igd	4.09235e-05	18.8258
18	3.29997e-06	1	1722828	-0.007663	0.00164779	460006	ukb-b-14179	rs3737627	A	G	0.270991	|| id:ukb-b-14179	TRUE	reported	igd	4.70121e-05	21.6268
19	4.79999e-06	1	187260443	0.00671057	0.00146699	460006	ukb-b-14179	rs12743053	C	G	0.477876	|| id:ukb-b-14179	TRUE	reported	igd	4.54864e-05	20.9249
20	1.89998e-05	1	244212866	-0.00741725	0.00173406	460006	ukb-b-14179	rs12027747	T	C	0.256094	|| id:ukb-b-14179	TRUE	reported	igd	3.97719e-05	18.296
21	1.6e-06	2	174955868	-0.00790153	0.00164768	460006	ukb-b-14179	rs2358389	T	C	0.275596	|| id:ukb-b-14179	TRUE	reported	igd	4.9991e-05	22.9972
22	1.7e-05	2	234682062	0.00638597	0.00148695	460006	ukb-b-14179	rs4148329	T	C	0.575991	|| id:ukb-b-14179	TRUE	reported	igd	4.00941e-05	18.4442
23	1.2e-05	2	233759362	0.00685163	0.00156219	460006	ukb-b-14179	rs895431	C	G	0.673763	|| id:ukb-b-14179	TRUE	reported	igd	4.18156e-05	19.2362
24	1.79999e-09	2	56662691	0.0188989	0.00314007	460006	ukb-b-14179	rs139237013	A	G	0.057668	|| id:ukb-b-14179	TRUE	reported	igd	7.87402e-05	36.2237
25	7.39997e-06	2	113246436	-0.00870305	0.00194143	460006	ukb-b-14179	rs75210106	T	C	0.171579	|| id:ukb-b-14179	TRUE	reported	igd	4.36835e-05	20.0954
26	8.09991e-06	2	79689205	0.00697274	0.00156275	460006	ukb-b-14179	rs1868924	A	C	0.322898	|| id:ukb-b-14179	TRUE	reported	igd	4.32759e-05	19.9079
27	2e-10	2	417167	0.0216304	0.00340154	460006	ukb-b-14179	rs62106258	C	T	0.048562	|| id:ukb-b-14179	TRUE	reported	igd	8.78974e-05	40.4367
28	1.29999e-05	2	25551130	-0.00681534	0.00156265	460006	ukb-b-14179	rs17745484	T	C	0.331332	|| id:ukb-b-14179	TRUE	reported	igd	4.13495e-05	19.0217
29	1.79999e-07	2	621115	-0.00805721	0.00154419	460006	ukb-b-14179	rs10180960	T	C	0.347292	|| id:ukb-b-14179	TRUE	reported	igd	5.91805e-05	27.2249
30	9.29994e-06	2	52253039	0.00740037	0.00166956	460006	ukb-b-14179	rs12473567	G	T	0.260725	|| id:ukb-b-14179	TRUE	reported	igd	4.27091e-05	19.6472
31	2.80001e-08	2	151345113	-0.00909294	0.00163727	460006	ukb-b-14179	rs2222760	A	G	0.28089	|| id:ukb-b-14179	TRUE	reported	igd	6.70464e-05	30.8437
32	1.7e-05	2	142404313	0.00636196	0.00147903	460006	ukb-b-14179	rs6754567	A	G	0.574507	|| id:ukb-b-14179	TRUE	reported	igd	4.02205e-05	18.5023
33	4.39997e-06	2	201073133	0.00681238	0.00148428	460006	ukb-b-14179	rs1534599	C	T	0.574955	|| id:ukb-b-14179	TRUE	reported	igd	4.57913e-05	21.0651
34	1.7e-05	2	40832632	-0.0125556	0.00292099	460006	ukb-b-14179	rs10195113	A	G	0.067254	|| id:ukb-b-14179	TRUE	reported	igd	4.01637e-05	18.4762
35	9.8992e-12	2	58177683	0.0100844	0.00148119	460006	ukb-b-14179	rs2678900	G	T	0.427924	|| id:ukb-b-14179	TRUE	reported	igd	0.000100756	46.3529
36	1.29999e-05	2	171341226	-0.00671202	0.00153659	460006	ukb-b-14179	rs13011042	G	A	0.355851	|| id:ukb-b-14179	TRUE	reported	igd	4.14772e-05	19.0804
37	6.80002e-07	2	181068889	-0.0085699	0.001725	460006	ukb-b-14179	rs35979472	T	A	0.239087	|| id:ukb-b-14179	TRUE	reported	igd	5.36521e-05	24.6815
38	9.20005e-06	2	28301540	0.0104425	0.00235439	460006	ukb-b-14179	rs937813	C	T	0.110098	|| id:ukb-b-14179	TRUE	reported	igd	4.27632e-05	19.6721
39	1e-05	2	223724984	0.00757321	0.00171469	460006	ukb-b-14179	rs61416407	T	A	0.240838	|| id:ukb-b-14179	TRUE	reported	igd	4.2404e-05	19.5068
40	8.60003e-07	2	208426257	0.00721621	0.00146662	460006	ukb-b-14179	rs10932201	A	G	0.460852	|| id:ukb-b-14179	TRUE	reported	igd	5.26256e-05	24.2092
41	1.5e-05	2	160552089	-0.0111422	0.00257423	460006	ukb-b-14179	rs77143171	A	C	0.088901	|| id:ukb-b-14179	TRUE	reported	igd	4.07255e-05	18.7346
42	1.79999e-05	2	185390885	-0.00712389	0.00166319	460006	ukb-b-14179	rs68171887	G	C	0.265606	|| id:ukb-b-14179	TRUE	reported	igd	3.98814e-05	18.3463
43	2.59998e-06	2	176130707	-0.0120718	0.00256924	460006	ukb-b-14179	rs11673714	C	T	0.088702	|| id:ukb-b-14179	TRUE	reported	igd	4.799e-05	22.0766
44	5.80003e-06	2	203535815	-0.00665391	0.0014674	460006	ukb-b-14179	rs28760505	T	C	0.543021	|| id:ukb-b-14179	TRUE	reported	igd	4.46965e-05	20.5615
45	8e-06	2	9577556	0.0236007	0.00528401	460006	ukb-b-14179	rs148356914	C	A	0.020715	|| id:ukb-b-14179	TRUE	reported	igd	4.33651e-05	19.949
46	1e-05	2	20420732	0.00867368	0.00196711	460006	ukb-b-14179	rs4666298	C	A	0.168901	|| id:ukb-b-14179	TRUE	reported	igd	4.22637e-05	19.4423
47	1.5e-06	2	156207135	0.00880505	0.00183251	460006	ukb-b-14179	rs62176228	A	G	0.20041	|| id:ukb-b-14179	TRUE	reported	igd	5.01864e-05	23.0871
48	2.59998e-07	2	146114898	-0.00755984	0.00146688	460006	ukb-b-14179	rs4422110	T	C	0.534543	|| id:ukb-b-14179	TRUE	reported	igd	5.77361e-05	26.5604
49	5.69994e-07	2	147946069	-0.00742423	0.00148473	460006	ukb-b-14179	rs62169335	T	C	0.543217	|| id:ukb-b-14179	TRUE	reported	igd	5.43527e-05	25.0038
50	1.09999e-06	2	55001405	-0.00755091	0.00154804	460006	ukb-b-14179	rs2116439	G	A	0.339324	|| id:ukb-b-14179	TRUE	reported	igd	5.17188e-05	23.7921
51	1.40001e-07	3	71034748	0.00776157	0.00147528	460006	ukb-b-14179	rs4676964	T	C	0.510683	|| id:ukb-b-14179	TRUE	reported	igd	6.01673e-05	27.6789
52	5.89997e-07	3	62518227	-0.00905788	0.00181303	460006	ukb-b-14179	rs62243496	A	C	0.214774	|| id:ukb-b-14179	TRUE	reported	igd	5.4257e-05	24.9598
53	7.69999e-09	3	83786985	-0.00852476	0.00147636	460006	ukb-b-14179	rs2140714	G	C	0.557738	|| id:ukb-b-14179	TRUE	reported	igd	7.24744e-05	33.3409
54	1.09999e-05	3	77513615	-0.00715538	0.00162927	460006	ukb-b-14179	rs2324829	G	A	0.710004	|| id:ukb-b-14179	TRUE	reported	igd	4.19274e-05	19.2876
55	1.2e-05	3	20240260	0.00798775	0.0018249	460006	ukb-b-14179	rs1113124	A	T	0.2024	|| id:ukb-b-14179	TRUE	reported	igd	4.16475e-05	19.1588
56	2.80001e-09	3	175671450	-0.010087	0.00169718	460006	ukb-b-14179	rs12634740	G	T	0.252078	|| id:ukb-b-14179	TRUE	reported	igd	7.67841e-05	35.3237
57	5.30005e-08	3	82008743	-0.0114019	0.00209599	460006	ukb-b-14179	rs7646645	C	T	0.142426	|| id:ukb-b-14179	TRUE	reported	igd	6.43257e-05	29.592
58	7.49998e-06	3	178822349	0.0389149	0.00868745	460006	ukb-b-14179	rs191800218	A	G	0.008379	|| id:ukb-b-14179	TRUE	reported	igd	4.36179e-05	20.0653
59	6.29999e-06	3	31887258	-0.00718063	0.00159035	460006	ukb-b-14179	rs35104436	A	G	0.310076	|| id:ukb-b-14179	TRUE	reported	igd	4.43156e-05	20.3863
60	1.09999e-05	3	104177683	0.00834623	0.00189581	460006	ukb-b-14179	rs2713712	C	T	0.817733	|| id:ukb-b-14179	TRUE	reported	igd	4.21317e-05	19.3816
61	2.59998e-07	3	116750431	0.0110248	0.00214018	460006	ukb-b-14179	rs62266239	T	C	0.136239	|| id:ukb-b-14179	TRUE	reported	igd	5.76836e-05	26.5362
62	7.29995e-06	3	120288868	-0.00812996	0.00181262	460006	ukb-b-14179	rs1465837	G	A	0.211591	|| id:ukb-b-14179	TRUE	reported	igd	4.37301e-05	20.1169
63	8.30004e-06	3	80840332	0.00692667	0.00155363	460006	ukb-b-14179	rs9820603	C	T	0.334372	|| id:ukb-b-14179	TRUE	reported	igd	4.32087e-05	19.877
64	1.7e-05	3	98630702	0.00810815	0.00188626	460006	ukb-b-14179	rs62276861	T	C	0.184726	|| id:ukb-b-14179	TRUE	reported	igd	4.01661e-05	18.4773
65	6.69993e-06	3	70460905	0.0071729	0.00159241	460006	ukb-b-14179	rs10470583	G	C	0.306164	|| id:ukb-b-14179	TRUE	reported	igd	4.41059e-05	20.2898
66	1.5e-05	3	55224598	-0.00927648	0.00214261	460006	ukb-b-14179	rs55824971	C	T	0.139761	|| id:ukb-b-14179	TRUE	reported	igd	4.07473e-05	18.7447
67	1.2e-05	3	29507925	0.0101217	0.0023129	460006	ukb-b-14179	rs13325067	G	T	0.113408	|| id:ukb-b-14179	TRUE	reported	igd	4.16305e-05	19.151
68	9.40005e-07	3	25381956	0.00786782	0.00160449	460006	ukb-b-14179	rs10510562	C	G	0.297374	|| id:ukb-b-14179	TRUE	reported	igd	5.22695e-05	24.0455
69	1.29999e-05	3	71192879	-0.0100644	0.00230566	460006	ukb-b-14179	rs6789804	C	T	0.117018	|| id:ukb-b-14179	TRUE	reported	igd	4.14194e-05	19.0539
70	1.6e-05	3	53518047	0.0238746	0.00552486	460006	ukb-b-14179	rs79384749	A	C	0.018	|| id:ukb-b-14179	TRUE	reported	igd	4.05928e-05	18.6736
71	1.09999e-06	3	85519305	-0.00740667	0.00151865	460006	ukb-b-14179	rs960986	T	C	0.363092	|| id:ukb-b-14179	TRUE	reported	igd	5.17064e-05	23.7864
72	1.89998e-07	3	136020541	0.00880286	0.00169125	460006	ukb-b-14179	rs1711171	C	T	0.749565	|| id:ukb-b-14179	TRUE	reported	igd	5.88902e-05	27.0913
73	1.29999e-05	3	127684748	0.0108956	0.00250206	460006	ukb-b-14179	rs17203687	T	C	0.09568	|| id:ukb-b-14179	TRUE	reported	igd	4.12217e-05	18.9629
74	1.40001e-06	3	95229880	-0.00714598	0.00148245	460006	ukb-b-14179	rs7649005	C	T	0.429984	|| id:ukb-b-14179	TRUE	reported	igd	5.05101e-05	23.236
75	1.5e-06	4	130934004	-0.00796638	0.00165447	460006	ukb-b-14179	rs2135928	T	G	0.731597	|| id:ukb-b-14179	TRUE	reported	igd	5.03986e-05	23.1847
76	6.1e-07	4	181254500	-0.00749386	0.00150261	460006	ukb-b-14179	rs4861436	C	A	0.60967	|| id:ukb-b-14179	TRUE	reported	igd	5.40669e-05	24.8723
77	2.69998e-06	4	149740434	0.00711217	0.00151556	460006	ukb-b-14179	rs563741	A	T	0.618245	|| id:ukb-b-14179	TRUE	reported	igd	4.78711e-05	22.022
78	4.60002e-07	4	105732919	0.0133979	0.00265755	460006	ukb-b-14179	rs74697766	C	T	0.083475	|| id:ukb-b-14179	TRUE	reported	igd	5.52488e-05	25.4161
79	6.4e-07	4	102874074	0.00728965	0.00146398	460006	ukb-b-14179	rs11734871	G	A	0.490377	|| id:ukb-b-14179	TRUE	reported	igd	5.3896e-05	24.7937
80	4.90004e-06	4	40095995	-0.0248015	0.00542823	460006	ukb-b-14179	rs143364287	T	A	0.02001	|| id:ukb-b-14179	TRUE	reported	igd	4.53791e-05	20.8755
81	8.09991e-07	4	172402709	0.0175963	0.00356678	460006	ukb-b-14179	rs115687569	A	G	0.045244	|| id:ukb-b-14179	TRUE	reported	igd	5.29058e-05	24.3382
82	1.40001e-05	4	58198470	-0.00643797	0.00148011	460006	ukb-b-14179	rs940573	C	A	0.5724	|| id:ukb-b-14179	TRUE	reported	igd	4.11271e-05	18.9194
83	3.89996e-07	4	147591808	0.0111651	0.00220119	460006	ukb-b-14179	rs11100930	A	G	0.873532	|| id:ukb-b-14179	TRUE	reported	igd	5.59271e-05	25.7281
84	1.2e-08	4	93984155	0.008401	0.00147406	460006	ukb-b-14179	rs6829572	A	G	0.456717	|| id:ukb-b-14179	TRUE	reported	igd	7.06053e-05	32.481
85	1.29999e-06	4	106216667	-0.00717756	0.00148125	460006	ukb-b-14179	rs2101975	G	A	0.432138	|| id:ukb-b-14179	TRUE	reported	igd	5.10401e-05	23.4798
86	1.29999e-05	4	113538280	-0.00712039	0.00163324	460006	ukb-b-14179	rs10002557	G	A	0.71838	|| id:ukb-b-14179	TRUE	reported	igd	4.13167e-05	19.0067
87	5.89997e-06	4	122849713	0.00667006	0.00147293	460006	ukb-b-14179	rs67798230	A	G	0.53811	|| id:ukb-b-14179	TRUE	reported	igd	4.45772e-05	20.5066
88	1.2e-05	4	115014555	0.00716313	0.0016375	460006	ukb-b-14179	rs6533753	A	G	0.717568	|| id:ukb-b-14179	TRUE	reported	igd	4.15969e-05	19.1356
89	1.89998e-05	4	190493695	-0.00708822	0.00165886	460006	ukb-b-14179	rs2100271	T	C	0.266448	|| id:ukb-b-14179	TRUE	reported	igd	3.96894e-05	18.258
90	1.2e-07	5	178325515	-0.00775736	0.00146478	460006	ukb-b-14179	rs4444956	G	A	0.489942	|| id:ukb-b-14179	TRUE	reported	igd	6.09668e-05	28.0467
91	4.60002e-07	5	19607413	-0.00738886	0.001465	460006	ukb-b-14179	rs2028935	C	A	0.484581	|| id:ukb-b-14179	TRUE	reported	igd	5.52958e-05	25.4377
92	8.9e-06	5	46341390	0.0111671	0.00251327	460006	ukb-b-14179	rs376286858	C	A	0.096461	|| id:ukb-b-14179	TRUE	reported	igd	4.29161e-05	19.7424
93	1.89998e-06	5	35310590	0.00713542	0.00149698	460006	ukb-b-14179	rs6899186	A	G	0.39098	|| id:ukb-b-14179	TRUE	reported	igd	4.93881e-05	22.7198
94	1.5e-05	5	11928422	0.013381	0.00309572	460006	ukb-b-14179	rs16901973	T	C	0.060862	|| id:ukb-b-14179	TRUE	reported	igd	4.06137e-05	18.6832
95	6.69993e-06	5	92562746	-0.00674092	0.00149702	460006	ukb-b-14179	rs6863269	T	C	0.399064	|| id:ukb-b-14179	TRUE	reported	igd	4.40758e-05	20.276
96	2e-07	5	102114414	0.00769534	0.00148021	460006	ukb-b-14179	rs416769	G	A	0.421431	|| id:ukb-b-14179	TRUE	reported	igd	5.87516e-05	27.0276
97	1.7e-05	5	168610904	0.0350566	0.00815165	460006	ukb-b-14179	rs112810247	A	G	0.008689	|| id:ukb-b-14179	TRUE	reported	igd	4.02038e-05	18.4947
98	2.69998e-09	5	88065637	-0.00884199	0.00148593	460006	ukb-b-14179	rs11743441	T	G	0.574343	|| id:ukb-b-14179	TRUE	reported	igd	7.69673e-05	35.408
99	9.29994e-07	5	93305352	-0.00771331	0.00157216	460006	ukb-b-14179	rs11135400	C	A	0.318732	|| id:ukb-b-14179	TRUE	reported	igd	5.23241e-05	24.0706
100	2.80001e-07	5	107541291	0.00804884	0.00156617	460006	ukb-b-14179	rs2966819	G	A	0.321341	|| id:ukb-b-14179	TRUE	reported	igd	5.74117e-05	26.4111
101	3.2e-06	5	144214142	0.0123167	0.00264501	460006	ukb-b-14179	rs114210747	T	C	0.084286	|| id:ukb-b-14179	TRUE	reported	igd	4.71357e-05	21.6836
102	3.09999e-06	5	127755996	-0.00822972	0.00176447	460006	ukb-b-14179	rs3828661	C	A	0.220885	|| id:ukb-b-14179	TRUE	reported	igd	4.72887e-05	21.754
103	3.29997e-06	5	158162106	-0.00935446	0.00201025	460006	ukb-b-14179	rs2018466	A	G	0.157034	|| id:ukb-b-14179	TRUE	reported	igd	4.7071e-05	21.6539
104	2e-10	5	164566362	0.00958232	0.0015062	460006	ukb-b-14179	rs7447465	C	T	0.619449	|| id:ukb-b-14179	TRUE	reported	igd	8.79781e-05	40.4738
105	1.09999e-05	5	112185393	-0.00672717	0.00152938	460006	ukb-b-14179	rs565453	C	A	0.64557	|| id:ukb-b-14179	TRUE	reported	igd	4.20583e-05	19.3478
106	1.7e-05	5	133124434	0.00699601	0.00162606	460006	ukb-b-14179	rs4958162	T	C	0.713515	|| id:ukb-b-14179	TRUE	reported	igd	4.0239e-05	18.5108
107	6.29999e-06	5	22941073	-0.00996905	0.00220716	460006	ukb-b-14179	rs75731726	A	T	0.126125	|| id:ukb-b-14179	TRUE	reported	igd	4.43463e-05	20.4004
108	1.79999e-05	5	166294573	-0.00990683	0.00231285	460006	ukb-b-14179	rs4868783	A	C	0.112655	|| id:ukb-b-14179	TRUE	reported	igd	3.98835e-05	18.3473
109	1.40001e-05	5	173392398	0.0069301	0.00159382	460006	ukb-b-14179	rs10054063	T	A	0.310655	|| id:ukb-b-14179	TRUE	reported	igd	4.10979e-05	18.906
110	1.09999e-06	5	166996936	-0.00743389	0.00152821	460006	ukb-b-14179	rs1549213	C	G	0.642786	|| id:ukb-b-14179	TRUE	reported	igd	5.14376e-05	23.6627
111	1.6e-05	5	115446492	0.0155276	0.00359909	460006	ukb-b-14179	rs79034544	G	A	0.045978	|| id:ukb-b-14179	TRUE	reported	igd	4.04615e-05	18.6132
112	2.69998e-08	5	33951693	-0.0242681	0.00436437	460006	ukb-b-14179	rs16891982	G	C	0.972143	|| id:ukb-b-14179	TRUE	reported	igd	6.72103e-05	30.9191
113	1.29999e-05	5	56807076	0.00675379	0.00155127	460006	ukb-b-14179	rs12186843	G	A	0.65914	|| id:ukb-b-14179	TRUE	reported	igd	4.1204e-05	18.9548
114	2.99999e-07	6	54951016	0.00756807	0.00147716	460006	ukb-b-14179	rs11756299	G	A	0.427077	|| id:ukb-b-14179	TRUE	reported	igd	5.70594e-05	26.249
115	1.40001e-08	6	51187787	0.0098203	0.00172948	460006	ukb-b-14179	rs994270	G	C	0.234851	|| id:ukb-b-14179	TRUE	reported	igd	7.00849e-05	32.2416
116	8.30004e-07	6	26167710	-0.00869231	0.00176386	460006	ukb-b-14179	rs4486004	T	G	0.220928	|| id:ukb-b-14179	TRUE	reported	igd	5.27905e-05	24.2851
117	3.69999e-06	6	129406577	0.00958501	0.00207103	460006	ukb-b-14179	rs9321151	C	T	0.145556	|| id:ukb-b-14179	TRUE	reported	igd	4.65617e-05	21.4196
118	2.39999e-06	6	32029226	-0.007383	0.00156578	460006	ukb-b-14179	rs204887	G	A	0.679137	|| id:ukb-b-14179	TRUE	reported	igd	4.83303e-05	22.2332
119	1.89998e-06	6	48511720	-0.0157427	0.0033075	460006	ukb-b-14179	rs75052426	A	G	0.051401	|| id:ukb-b-14179	TRUE	reported	igd	4.92463e-05	22.6546
120	4e-09	6	37669616	0.0129151	0.00219431	460006	ukb-b-14179	rs62398404	T	C	0.127211	|| id:ukb-b-14179	TRUE	reported	igd	7.53015e-05	34.6416
121	5.99998e-06	6	115141695	0.00896909	0.00198178	460006	ukb-b-14179	rs4946038	A	G	0.837236	|| id:ukb-b-14179	TRUE	reported	igd	4.45249e-05	20.4825
122	1.29999e-06	6	17258864	-0.0103988	0.00215156	460006	ukb-b-14179	rs9465008	A	T	0.134543	|| id:ukb-b-14179	TRUE	reported	igd	5.07778e-05	23.3592
123	2.30001e-06	6	104468451	-0.00699821	0.00148023	460006	ukb-b-14179	rs990396	G	A	0.444433	|| id:ukb-b-14179	TRUE	reported	igd	4.85882e-05	22.3519
124	1.29999e-05	6	54648979	0.0260923	0.00597584	460006	ukb-b-14179	rs80244345	A	G	0.016183	|| id:ukb-b-14179	TRUE	reported	igd	4.14424e-05	19.0645
125	1.6e-05	6	44185448	-0.0245585	0.00570056	460006	ukb-b-14179	rs111303907	G	A	0.017666	|| id:ukb-b-14179	TRUE	reported	igd	4.03448e-05	18.5595
126	9.49992e-07	6	30211894	-0.00982554	0.00200471	460006	ukb-b-14179	rs4449668	T	G	0.158724	|| id:ukb-b-14179	TRUE	reported	igd	5.22184e-05	24.0219
127	3.29997e-06	6	128172254	-0.00690007	0.00148365	460006	ukb-b-14179	rs270026	G	A	0.415168	|| id:ukb-b-14179	TRUE	reported	igd	4.70176e-05	21.6293
128	3.50002e-07	6	48782953	-0.0101501	0.00199199	460006	ukb-b-14179	rs2396885	G	A	0.838915	|| id:ukb-b-14179	TRUE	reported	igd	5.64389e-05	25.9636
129	1e-06	7	20865979	-0.00878892	0.00180025	460006	ukb-b-14179	rs12700239	A	C	0.214358	|| id:ukb-b-14179	TRUE	reported	igd	5.18107e-05	23.8344
130	1.40001e-09	7	72878044	-0.0108498	0.0017934	460006	ukb-b-14179	rs35797675	G	T	0.215928	|| id:ukb-b-14179	TRUE	reported	igd	7.95593e-05	36.6005
131	8.70001e-07	7	135073047	-0.00734654	0.00149333	460006	ukb-b-14179	rs11772832	C	T	0.399832	|| id:ukb-b-14179	TRUE	reported	igd	5.26099e-05	24.2021
132	1.40001e-05	7	114025926	-0.024116	0.00554316	460006	ukb-b-14179	rs112356730	A	G	0.01864	|| id:ukb-b-14179	TRUE	reported	igd	4.11447e-05	18.9275
133	1.40001e-05	7	150893304	-0.0084135	0.00193886	460006	ukb-b-14179	rs310587	A	G	0.189542	|| id:ukb-b-14179	TRUE	reported	igd	4.09335e-05	18.8304
134	1.79999e-05	7	97081020	-0.0216915	0.00506121	460006	ukb-b-14179	rs117881505	T	C	0.022429	|| id:ukb-b-14179	TRUE	reported	igd	3.99291e-05	18.3683
135	3.29997e-07	7	96638045	-0.00798803	0.00156383	460006	ukb-b-14179	rs1004278	C	G	0.33127	|| id:ukb-b-14179	TRUE	reported	igd	5.67169e-05	26.0915
136	1.2e-06	7	127637816	0.00795822	0.00163899	460006	ukb-b-14179	rs17151639	G	A	0.273863	|| id:ukb-b-14179	TRUE	reported	igd	5.125e-05	23.5764
137	2.59998e-06	7	14207740	-0.00877788	0.00186706	460006	ukb-b-14179	rs6960970	C	T	0.803617	|| id:ukb-b-14179	TRUE	reported	igd	4.80483e-05	22.1035
138	2.80001e-07	7	14742864	0.0217287	0.0042317	460006	ukb-b-14179	rs77431173	C	T	0.031013	|| id:ukb-b-14179	TRUE	reported	igd	5.73125e-05	26.3655
139	2.19999e-06	7	33152756	0.00770953	0.00162717	460006	ukb-b-14179	rs9692506	G	C	0.295144	|| id:ukb-b-14179	TRUE	reported	igd	4.87984e-05	22.4485
140	7.79992e-06	7	76942662	-0.0205998	0.00460818	460006	ukb-b-14179	rs76316864	T	G	0.026547	|| id:ukb-b-14179	TRUE	reported	igd	4.34395e-05	19.9832
141	2.1e-06	7	99197178	-0.0111077	0.0023418	460006	ukb-b-14179	rs10240199	C	G	0.110267	|| id:ukb-b-14179	TRUE	reported	igd	4.89062e-05	22.4981
142	6.49995e-06	7	117635605	-0.00691497	0.0015334	460006	ukb-b-14179	rs2214230	T	G	0.358461	|| id:ukb-b-14179	TRUE	reported	igd	4.42066e-05	20.3361
143	7.19996e-06	7	109186742	0.0218884	0.00487687	460006	ukb-b-14179	rs1880238	A	G	0.023638	|| id:ukb-b-14179	TRUE	reported	igd	4.37888e-05	20.1439
144	1.89998e-06	7	49859403	0.0171482	0.00360142	460006	ukb-b-14179	rs75188715	A	G	0.043095	|| id:ukb-b-14179	TRUE	reported	igd	4.92839e-05	22.6719
145	7.00003e-06	8	14800787	-0.00675367	0.00150309	460006	ukb-b-14179	rs6530815	G	A	0.605034	|| id:ukb-b-14179	TRUE	reported	igd	4.38861e-05	20.1887
146	9.90011e-06	8	65114171	-0.00742639	0.00168067	460006	ukb-b-14179	rs1485508	C	A	0.744728	|| id:ukb-b-14179	TRUE	reported	igd	4.24433e-05	19.5249
147	1e-07	8	143309504	-0.00784368	0.00147337	460006	ukb-b-14179	rs10098073	A	C	0.473422	|| id:ukb-b-14179	TRUE	reported	igd	6.16064e-05	28.3409
148	4.49997e-09	8	4836291	-0.00924231	0.00157567	460006	ukb-b-14179	rs4272399	A	C	0.321491	|| id:ukb-b-14179	TRUE	reported	igd	7.47885e-05	34.4056
149	1e-05	8	10022064	-0.0110031	0.0024958	460006	ukb-b-14179	rs76034192	C	T	0.100481	|| id:ukb-b-14179	TRUE	reported	igd	4.22502e-05	19.4361
150	1.79999e-05	8	9095719	0.00638253	0.00148643	460006	ukb-b-14179	rs34999013	A	T	0.553375	|| id:ukb-b-14179	TRUE	reported	igd	4.00789e-05	18.4372
151	1.7e-05	8	59733388	-0.00783511	0.00182304	460006	ukb-b-14179	rs960561	T	C	0.202477	|| id:ukb-b-14179	TRUE	reported	igd	4.01529e-05	18.4712
152	5.60003e-06	8	93441750	-0.00739122	0.00162778	460006	ukb-b-14179	rs58097237	A	G	0.282952	|| id:ukb-b-14179	TRUE	reported	igd	4.48186e-05	20.6176
153	5.99998e-06	8	123728686	-0.0087597	0.00193463	460006	ukb-b-14179	rs9297663	G	A	0.176823	|| id:ukb-b-14179	TRUE	reported	igd	4.45656e-05	20.5013
154	1.09999e-05	8	69305180	-0.006501	0.00147538	460006	ukb-b-14179	rs1517124	T	G	0.562196	|| id:ukb-b-14179	TRUE	reported	igd	4.22057e-05	19.4156
155	2.5e-06	8	71494780	0.00802818	0.00170514	460006	ukb-b-14179	rs268562	T	G	0.756468	|| id:ukb-b-14179	TRUE	reported	igd	4.8187e-05	22.1673
156	2.69998e-06	8	27775477	-0.0352625	0.007512	460006	ukb-b-14179	rs141934869	T	G	0.010227	|| id:ukb-b-14179	TRUE	reported	igd	4.78995e-05	22.035
157	2.39999e-06	8	4275882	0.012871	0.00273088	460006	ukb-b-14179	rs76091103	T	C	0.077593	|| id:ukb-b-14179	TRUE	reported	igd	4.82875e-05	22.2135
158	1.7e-05	8	84675922	-0.0203517	0.00472641	460006	ukb-b-14179	rs75840087	T	C	0.02534	|| id:ukb-b-14179	TRUE	reported	igd	4.03049e-05	18.5412
159	1.5e-05	8	12694291	-0.0084657	0.00195441	460006	ukb-b-14179	rs74956218	G	C	0.171249	|| id:ukb-b-14179	TRUE	reported	igd	4.07862e-05	18.7626
160	3.40001e-06	9	37005561	0.00707326	0.00152304	460006	ukb-b-14179	rs6476606	G	A	0.629462	|| id:ukb-b-14179	TRUE	reported	igd	4.68849e-05	21.5682
161	2.90001e-22	9	15573753	-0.014237	0.00146723	460006	ukb-b-14179	rs276453	C	A	0.488356	|| id:ukb-b-14179	TRUE	reported	igd	0.000204639	94.154
162	9.09997e-06	9	129408513	-0.00666805	0.00150235	460006	ukb-b-14179	rs10819190	A	G	0.398833	|| id:ukb-b-14179	TRUE	reported	igd	4.28226e-05	19.6994
163	4.20001e-06	9	2095330	0.0107079	0.00232634	460006	ukb-b-14179	rs7039466	T	C	0.112231	|| id:ukb-b-14179	TRUE	reported	igd	4.60552e-05	21.1866
164	5.80003e-06	9	75970379	-0.00773441	0.00170646	460006	ukb-b-14179	rs1932202	T	C	0.247831	|| id:ukb-b-14179	TRUE	reported	igd	4.46559e-05	20.5428
165	6.19998e-06	9	13679856	0.00668393	0.00147854	460006	ukb-b-14179	rs7041117	T	A	0.572646	|| id:ukb-b-14179	TRUE	reported	igd	4.44237e-05	20.436
166	7.79992e-06	9	109450946	-0.00680256	0.0015215	460006	ukb-b-14179	rs10739224	G	T	0.376887	|| id:ukb-b-14179	TRUE	reported	igd	4.34529e-05	19.9894
167	5.30005e-09	9	131936055	0.00910131	0.00155908	460006	ukb-b-14179	rs1556147	T	A	0.671626	|| id:ukb-b-14179	TRUE	reported	igd	7.40756e-05	34.0776
168	1.7e-05	9	110637432	0.00860437	0.00199785	460006	ukb-b-14179	rs7852099	A	C	0.828467	|| id:ukb-b-14179	TRUE	reported	igd	4.0321e-05	18.5486
169	1.40001e-05	9	10988832	-0.0064816	0.00149123	460006	ukb-b-14179	rs2382252	A	C	0.589157	|| id:ukb-b-14179	TRUE	reported	igd	4.10671e-05	18.8918
170	1.89998e-06	9	88211387	-0.0253066	0.00531461	460006	ukb-b-14179	rs41282441	C	G	0.019788	|| id:ukb-b-14179	TRUE	reported	igd	4.92879e-05	22.6737
171	1.7e-05	9	115895335	-0.00643981	0.00149852	460006	ukb-b-14179	rs62576104	G	A	0.402262	|| id:ukb-b-14179	TRUE	reported	igd	4.01458e-05	18.468
172	1.29999e-06	9	83446447	0.0399829	0.00826792	460006	ukb-b-14179	rs139012851	G	A	0.008066	|| id:ukb-b-14179	TRUE	reported	igd	5.08359e-05	23.3859
173	1.09999e-06	9	126506289	-0.0131615	0.00270387	460006	ukb-b-14179	rs16926787	T	G	0.079746	|| id:ukb-b-14179	TRUE	reported	igd	5.15055e-05	23.6939
174	1.09999e-06	9	122672140	-0.00730858	0.00149749	460006	ukb-b-14179	rs10118916	C	A	0.594995	|| id:ukb-b-14179	TRUE	reported	igd	5.17788e-05	23.8197
175	4e-07	10	10699419	0.00745433	0.00147049	460006	ukb-b-14179	rs10905778	A	G	0.44429	|| id:ukb-b-14179	TRUE	reported	igd	5.58606e-05	25.6975
176	7.90005e-07	10	102755779	-0.00723409	0.00146482	460006	ukb-b-14179	rs10883567	C	T	0.488843	|| id:ukb-b-14179	TRUE	reported	igd	5.30167e-05	24.3892
177	1.7e-05	10	106563924	0.00801702	0.00186257	460006	ukb-b-14179	rs61867293	T	C	0.192632	|| id:ukb-b-14179	TRUE	reported	igd	4.02735e-05	18.5267
178	1.09999e-06	10	2639003	-0.0114315	0.00234679	460006	ukb-b-14179	rs61836106	A	G	0.110398	|| id:ukb-b-14179	TRUE	reported	igd	5.15789e-05	23.7277
179	1.6e-05	10	3535854	0.0121166	0.00280656	460006	ukb-b-14179	rs12355804	T	C	0.074413	|| id:ukb-b-14179	TRUE	reported	igd	4.05165e-05	18.6385
180	4.39997e-07	10	64504212	0.00755091	0.00149457	460006	ukb-b-14179	rs224064	C	T	0.603875	|| id:ukb-b-14179	TRUE	reported	igd	5.54854e-05	25.5249
181	1.40001e-05	11	120441139	0.00636362	0.0014655	460006	ukb-b-14179	rs7929781	T	C	0.474558	|| id:ukb-b-14179	TRUE	reported	igd	4.09879e-05	18.8554
182	1.09999e-05	11	15912241	-0.00716296	0.00163219	460006	ukb-b-14179	rs12270494	A	G	0.277894	|| id:ukb-b-14179	TRUE	reported	igd	4.1866e-05	19.2594
183	1.40001e-05	11	62758580	0.00764943	0.00176048	460006	ukb-b-14179	rs11231296	C	T	0.221691	|| id:ukb-b-14179	TRUE	reported	igd	4.10407e-05	18.8797
184	5.69994e-08	11	112491227	0.00900002	0.00165779	460006	ukb-b-14179	rs2513324	C	A	0.267185	|| id:ukb-b-14179	TRUE	reported	igd	6.40673e-05	29.4731
185	2.39999e-07	11	91575773	-0.00876103	0.00169525	460006	ukb-b-14179	rs11019656	G	T	0.246721	|| id:ukb-b-14179	TRUE	reported	igd	5.80569e-05	26.708
186	2.69998e-06	11	47099125	0.00813898	0.00173551	460006	ukb-b-14179	rs4315028	C	A	0.232489	|| id:ukb-b-14179	TRUE	reported	igd	4.78081e-05	21.993
187	1.80011e-12	11	126587391	0.0139533	0.00197893	460006	ukb-b-14179	rs3909726	A	G	0.836382	|| id:ukb-b-14179	TRUE	reported	igd	0.000108064	49.7154
188	7.00003e-07	11	133797646	0.00777815	0.00156753	460006	ukb-b-14179	rs1612416	C	A	0.677107	|| id:ukb-b-14179	TRUE	reported	igd	5.35222e-05	24.6218
189	2.80001e-06	11	123405047	0.011558	0.00246847	460006	ukb-b-14179	rs2673328	A	G	0.902735	|| id:ukb-b-14179	TRUE	reported	igd	4.76569e-05	21.9234
190	3.69999e-09	11	31097262	0.0158208	0.00268204	460006	ukb-b-14179	rs673696	T	C	0.080995	|| id:ukb-b-14179	TRUE	reported	igd	7.56363e-05	34.7956
191	1.6e-05	11	28379460	-0.00633648	0.00146878	460006	ukb-b-14179	rs10767714	A	T	0.515471	|| id:ukb-b-14179	TRUE	reported	igd	4.04577e-05	18.6115
192	1.89998e-05	12	12438587	0.00628835	0.00146859	460006	ukb-b-14179	rs10772547	G	A	0.5381	|| id:ukb-b-14179	TRUE	reported	igd	3.98558e-05	18.3346
193	1.7e-06	12	18822872	-0.0281268	0.00587358	460006	ukb-b-14179	rs142325173	A	G	0.016802	|| id:ukb-b-14179	TRUE	reported	igd	4.98482e-05	22.9315
194	4.09996e-07	12	122013041	0.0112395	0.00221988	460006	ukb-b-14179	rs28637676	A	G	0.12388	|| id:ukb-b-14179	TRUE	reported	igd	5.57246e-05	25.635
195	2.59998e-06	12	54664097	0.00697875	0.00148454	460006	ukb-b-14179	rs4759074	T	C	0.410304	|| id:ukb-b-14179	TRUE	reported	igd	4.80382e-05	22.0988
196	1.09999e-07	12	30169738	0.00899997	0.00169675	460006	ukb-b-14179	rs17547360	C	T	0.248054	|| id:ukb-b-14179	TRUE	reported	igd	6.11584e-05	28.1348
197	6.29999e-06	12	6066427	0.0298844	0.00661684	460006	ukb-b-14179	rs7960061	A	G	0.014545	|| id:ukb-b-14179	TRUE	reported	igd	4.4341e-05	20.3979
198	1.89998e-07	12	123791649	0.011102	0.00213024	460006	ukb-b-14179	rs73231956	C	T	0.138433	|| id:ukb-b-14179	TRUE	reported	igd	5.90413e-05	27.1609
199	4e-08	12	60473007	0.0100199	0.00182433	460006	ukb-b-14179	rs6581296	G	C	0.794714	|| id:ukb-b-14179	TRUE	reported	igd	6.55734e-05	30.166
200	1.2e-05	12	120222624	0.0245545	0.00560333	460006	ukb-b-14179	rs17527257	A	G	0.01749	|| id:ukb-b-14179	TRUE	reported	igd	4.17434e-05	19.2029
201	3.69999e-06	13	93616413	-0.0155435	0.00336036	460006	ukb-b-14179	rs77691530	T	C	0.050175	|| id:ukb-b-14179	TRUE	reported	igd	4.65096e-05	21.3956
202	6.29999e-07	13	95906121	-0.0102645	0.00206083	460006	ukb-b-14179	rs17235152	C	T	0.151013	|| id:ukb-b-14179	TRUE	reported	igd	5.39268e-05	24.8079
203	3.89996e-06	13	67506934	0.00699693	0.00151643	460006	ukb-b-14179	rs9317624	A	C	0.43763	|| id:ukb-b-14179	TRUE	reported	igd	4.62793e-05	21.2896
204	1.09999e-06	13	112682875	0.00778776	0.00159887	460006	ukb-b-14179	rs942038	G	A	0.699979	|| id:ukb-b-14179	TRUE	reported	igd	5.15719e-05	23.7245
205	1.5e-06	13	81680792	0.00715566	0.00148795	460006	ukb-b-14179	rs9545596	T	C	0.542545	|| id:ukb-b-14179	TRUE	reported	igd	5.02733e-05	23.1271
206	1.40001e-05	13	25743748	-0.0279814	0.00643051	460006	ukb-b-14179	rs142095746	G	C	0.01308	|| id:ukb-b-14179	TRUE	reported	igd	4.11592e-05	18.9342
207	1.09999e-05	13	54234870	0.00792158	0.00180348	460006	ukb-b-14179	rs8000651	A	G	0.217169	|| id:ukb-b-14179	TRUE	reported	igd	4.19391e-05	19.293
208	1.40001e-06	13	66208982	0.00724394	0.00150287	460006	ukb-b-14179	rs1412816	T	A	0.610472	|| id:ukb-b-14179	TRUE	reported	igd	5.05035e-05	23.233
209	1.6e-05	13	48123447	-0.00638094	0.00148001	460006	ukb-b-14179	rs2478327	G	A	0.564637	|| id:ukb-b-14179	TRUE	reported	igd	4.04072e-05	18.5882
210	5.80003e-06	13	79168311	-0.0110071	0.00242726	460006	ukb-b-14179	rs9530803	A	G	0.104912	|| id:ukb-b-14179	TRUE	reported	igd	4.47023e-05	20.5642
211	5.89997e-06	13	36264862	-0.0151985	0.00335426	460006	ukb-b-14179	rs113782516	A	T	0.050803	|| id:ukb-b-14179	TRUE	reported	igd	4.46298e-05	20.5308
212	1.80011e-12	13	55946152	-0.0116241	0.00164854	460006	ukb-b-14179	rs3105056	C	T	0.732738	|| id:ukb-b-14179	TRUE	reported	igd	0.000108071	49.7185
213	1.2e-05	14	85466797	0.0103078	0.0023552	460006	ukb-b-14179	rs4899862	T	A	0.109223	|| id:ukb-b-14179	TRUE	reported	igd	4.16385e-05	19.1547
214	7.00003e-06	14	97886219	0.0333749	0.00742601	460006	ukb-b-14179	rs10137783	C	T	0.009954	|| id:ukb-b-14179	TRUE	reported	igd	4.39083e-05	20.1989
215	1.89998e-05	14	101281423	-0.00633157	0.00148019	460006	ukb-b-14179	rs12890188	G	A	0.493892	|| id:ukb-b-14179	TRUE	reported	igd	3.97747e-05	18.2973
216	3.2e-08	14	98872110	-0.00894391	0.00161749	460006	ukb-b-14179	rs1958801	G	A	0.287998	|| id:ukb-b-14179	TRUE	reported	igd	6.64629e-05	30.5752
217	1.40001e-05	14	99268458	-0.00634688	0.00146316	460006	ukb-b-14179	rs10147661	T	C	0.48049	|| id:ukb-b-14179	TRUE	reported	igd	4.0903e-05	18.8163
218	1.5e-05	14	29837001	-0.00658606	0.00151908	460006	ukb-b-14179	rs1957116	T	A	0.629314	|| id:ukb-b-14179	TRUE	reported	igd	4.0861e-05	18.797
219	8.79995e-06	14	47211333	-0.006621	0.0014894	460006	ukb-b-14179	rs8006944	T	C	0.569555	|| id:ukb-b-14179	TRUE	reported	igd	4.29578e-05	19.7616
220	6.1e-06	14	33743849	-0.00663074	0.00146638	460006	ukb-b-14179	rs243312	G	A	0.457594	|| id:ukb-b-14179	TRUE	reported	igd	4.44476e-05	20.447
221	1.5e-06	14	69961658	-0.010492	0.00218175	460006	ukb-b-14179	rs17107024	C	T	0.128848	|| id:ukb-b-14179	TRUE	reported	igd	5.02714e-05	23.1262
222	2.99999e-06	15	97179747	0.0114771	0.00245655	460006	ukb-b-14179	rs7183481	A	G	0.099731	|| id:ukb-b-14179	TRUE	reported	igd	4.74492e-05	21.8279
223	4.79999e-06	15	79432359	0.00677335	0.00148113	460006	ukb-b-14179	rs12595749	G	A	0.422918	|| id:ukb-b-14179	TRUE	reported	igd	4.54608e-05	20.9131
224	3.29997e-06	15	33520165	-0.00681736	0.00146665	460006	ukb-b-14179	rs12908716	G	T	0.532944	|| id:ukb-b-14179	TRUE	reported	igd	4.69673e-05	21.6062
225	3.2e-08	16	74166991	-0.00814112	0.00147218	460006	ukb-b-14179	rs3964074	C	T	0.547043	|| id:ukb-b-14179	TRUE	reported	igd	6.64744e-05	30.5805
226	4.70002e-11	16	5694999	-0.0114181	0.0017352	460006	ukb-b-14179	rs55813438	A	G	0.763165	|| id:ukb-b-14179	TRUE	reported	igd	9.41205e-05	43.2999
227	9.29994e-06	16	6809251	0.00700147	0.00157963	460006	ukb-b-14179	rs9931021	A	C	0.464633	|| id:ukb-b-14179	TRUE	reported	igd	4.27057e-05	19.6456
228	2.90001e-06	16	9002672	0.00695859	0.0014882	460006	ukb-b-14179	rs4985065	A	C	0.578314	|| id:ukb-b-14179	TRUE	reported	igd	4.75265e-05	21.8634
229	4.20001e-06	16	89543188	-0.00693323	0.00150668	460006	ukb-b-14179	rs12935033	T	C	0.379962	|| id:ukb-b-14179	TRUE	reported	igd	4.60305e-05	21.1752
230	1.5e-10	16	28338039	-0.00948966	0.0014804	460006	ukb-b-14179	rs2726033	G	A	0.422384	|| id:ukb-b-14179	TRUE	reported	igd	8.93184e-05	41.0905
231	4.39997e-08	16	64293179	0.00811121	0.00148179	460006	ukb-b-14179	rs2926119	A	C	0.569417	|| id:ukb-b-14179	TRUE	reported	igd	6.51338e-05	29.9637
232	2e-06	16	19980931	-0.00909885	0.00191357	460006	ukb-b-14179	rs7199285	T	C	0.183803	|| id:ukb-b-14179	TRUE	reported	igd	4.91473e-05	22.6091
233	2.5e-07	16	83681015	0.00875336	0.00169687	460006	ukb-b-14179	rs16961150	G	C	0.250148	|| id:ukb-b-14179	TRUE	reported	igd	5.78447e-05	26.6103
234	1.89998e-05	16	69757681	-0.00642012	0.00150048	460006	ukb-b-14179	rs1837016	T	C	0.610545	|| id:ukb-b-14179	TRUE	reported	igd	3.97965e-05	18.3073
235	1.79999e-05	16	78690988	0.0063856	0.0014898	460006	ukb-b-14179	rs1125668	G	A	0.570856	|| id:ukb-b-14179	TRUE	reported	igd	3.99362e-05	18.3715
236	1.6e-07	16	76210598	-0.0198313	0.00378793	460006	ukb-b-14179	rs72794909	C	T	0.038747	|| id:ukb-b-14179	TRUE	reported	igd	5.95812e-05	27.4092
237	2.19999e-06	16	78719209	0.0219517	0.00463543	460006	ukb-b-14179	rs74032724	G	A	0.026453	|| id:ukb-b-14179	TRUE	reported	igd	4.87497e-05	22.4261
238	1.6e-06	16	11221971	0.0499719	0.0104173	460006	ukb-b-14179	rs78644169	T	C	0.005063	|| id:ukb-b-14179	TRUE	reported	igd	5.00214e-05	23.0112
239	6.4e-07	16	4470964	-0.00840307	0.00168802	460006	ukb-b-14179	rs6500598	T	G	0.747759	|| id:ukb-b-14179	TRUE	reported	igd	5.38684e-05	24.781
240	4.60002e-06	17	71536418	0.00691479	0.00150944	460006	ukb-b-14179	rs58532511	T	C	0.391251	|| id:ukb-b-14179	TRUE	reported	igd	4.56187e-05	20.9857
241	2e-07	17	44355602	-0.0093588	0.00180034	460006	ukb-b-14179	rs2696532	G	A	0.220149	|| id:ukb-b-14179	TRUE	reported	igd	5.87411e-05	27.0227
242	2e-06	17	46587273	0.00987839	0.00207792	460006	ukb-b-14179	rs55688304	A	C	0.148782	|| id:ukb-b-14179	TRUE	reported	igd	4.91281e-05	22.6002
243	8.70001e-06	17	6207724	0.0069238	0.00155728	460006	ukb-b-14179	rs936730	C	T	0.660552	|| id:ukb-b-14179	TRUE	reported	igd	4.29708e-05	19.7676
244	7.90005e-07	17	5124462	0.00919189	0.00186127	460006	ukb-b-14179	rs2439945	T	C	0.193782	|| id:ukb-b-14179	TRUE	reported	igd	5.30157e-05	24.3887
245	1.79999e-06	17	43798360	-0.00835385	0.00175101	460006	ukb-b-14179	rs55938136	G	A	0.224722	|| id:ukb-b-14179	TRUE	reported	igd	4.94779e-05	22.7612
246	2.90001e-06	17	54416747	-0.0068507	0.00146514	460006	ukb-b-14179	rs10852981	T	G	0.526409	|| id:ukb-b-14179	TRUE	reported	igd	4.75256e-05	21.863
247	7.00003e-06	17	31013877	0.0260261	0.00579083	460006	ukb-b-14179	rs148995614	T	C	0.018871	|| id:ukb-b-14179	TRUE	reported	igd	4.3909e-05	20.1992
248	1.79999e-06	17	33128801	0.0218141	0.00457217	460006	ukb-b-14179	rs7208329	T	C	0.027221	|| id:ukb-b-14179	TRUE	reported	igd	4.94817e-05	22.7629
249	5.30005e-07	17	16578053	-0.0118337	0.00235975	460006	ukb-b-14179	rs72637362	C	T	0.109279	|| id:ukb-b-14179	TRUE	reported	igd	5.46666e-05	25.1482
250	1.6e-05	17	55217723	0.00757918	0.00175751	460006	ukb-b-14179	rs10515135	T	C	0.228105	|| id:ukb-b-14179	TRUE	reported	igd	4.04267e-05	18.5972
251	1.79999e-07	17	79095144	0.0114524	0.00219635	460006	ukb-b-14179	rs8073904	A	G	0.866978	|| id:ukb-b-14179	TRUE	reported	igd	5.91018e-05	27.1887
252	1e-05	18	25354916	-0.0187923	0.00425409	460006	ukb-b-14179	rs118026698	A	C	0.036353	|| id:ukb-b-14179	TRUE	reported	igd	4.24194e-05	19.5139
253	7.90005e-06	18	27803857	0.0113269	0.00253587	460006	ukb-b-14179	rs7227894	T	C	0.908219	|| id:ukb-b-14179	TRUE	reported	igd	4.33696e-05	19.9511
254	1e-06	18	63348042	0.0194755	0.00398231	460006	ukb-b-14179	rs78621251	G	A	0.03527	|| id:ukb-b-14179	TRUE	reported	igd	5.19901e-05	23.9169
255	1.40001e-05	18	52746868	-0.00751665	0.00172918	460006	ukb-b-14179	rs4300734	C	A	0.238032	|| id:ukb-b-14179	TRUE	reported	igd	4.10759e-05	18.8958
256	8.40001e-08	18	40945604	-0.00865841	0.00161593	460006	ukb-b-14179	rs653149	G	C	0.287409	|| id:ukb-b-14179	TRUE	reported	igd	6.2408e-05	28.7097
257	1.79999e-05	18	55571179	-0.0207719	0.00484356	460006	ukb-b-14179	rs113360934	T	C	0.024663	|| id:ukb-b-14179	TRUE	reported	igd	3.99799e-05	18.3917
258	1.40001e-05	18	22622146	-0.00995043	0.00229454	460006	ukb-b-14179	rs4800614	A	G	0.115655	|| id:ukb-b-14179	TRUE	reported	igd	4.088e-05	18.8057
259	1.89998e-05	18	42063838	-0.0068237	0.00159405	460006	ukb-b-14179	rs1995977	T	C	0.301916	|| id:ukb-b-14179	TRUE	reported	igd	3.98341e-05	18.3246
260	1.40001e-05	18	60201864	0.00655787	0.0015104	460006	ukb-b-14179	rs9965948	G	T	0.378213	|| id:ukb-b-14179	TRUE	reported	igd	4.09789e-05	18.8512
261	5.99998e-06	19	1426111	-0.0200649	0.00443377	460006	ukb-b-14179	rs117428133	T	C	0.02801	|| id:ukb-b-14179	TRUE	reported	igd	4.45189e-05	20.4798
262	4.30002e-08	19	42670527	0.0126533	0.00230897	460006	ukb-b-14179	rs17270057	C	T	0.113347	|| id:ukb-b-14179	TRUE	reported	igd	6.52799e-05	30.031
263	3.59998e-11	19	49259529	0.0100183	0.00151325	460006	ukb-b-14179	rs838133	G	A	0.54936	|| id:ukb-b-14179	TRUE	reported	igd	9.52712e-05	43.8293
264	2.70023e-19	19	45411941	-0.0181966	0.00202671	460006	ukb-b-14179	rs429358	C	T	0.154171	|| id:ukb-b-14179	TRUE	reported	igd	0.00017521	80.6112
265	4.79999e-07	19	3352401	-0.00903441	0.00179515	460006	ukb-b-14179	rs11672035	T	C	0.210905	|| id:ukb-b-14179	TRUE	reported	igd	5.50568e-05	25.3277
266	3.79997e-06	19	3462045	0.00698825	0.0015114	460006	ukb-b-14179	rs8107139	C	T	0.404513	|| id:ukb-b-14179	TRUE	reported	igd	4.64723e-05	21.3784
267	1.7e-05	20	50826600	-0.00694773	0.00161374	460006	ukb-b-14179	rs13039809	G	T	0.290879	|| id:ukb-b-14179	TRUE	reported	igd	4.02938e-05	18.536
268	1.40001e-05	20	62379006	0.0067327	0.00154814	460006	ukb-b-14179	rs6011076	C	T	0.345819	|| id:ukb-b-14179	TRUE	reported	igd	4.11128e-05	18.9128
269	1.5e-05	20	48012364	-0.0129368	0.00298426	460006	ukb-b-14179	rs34816900	C	G	0.064624	|| id:ukb-b-14179	TRUE	reported	igd	4.08507e-05	18.7922
270	1.2e-05	20	59202003	-0.00704373	0.00160784	460006	ukb-b-14179	rs846218	T	C	0.695231	|| id:ukb-b-14179	TRUE	reported	igd	4.17194e-05	19.1919
271	1.2e-05	21	35219643	0.029926	0.00683893	460006	ukb-b-14179	rs9653713	A	C	0.012141	|| id:ukb-b-14179	TRUE	reported	igd	4.16236e-05	19.1478
272	7.00003e-06	21	16078819	-0.0124458	0.00276974	460006	ukb-b-14179	rs2822850	T	C	0.081892	|| id:ukb-b-14179	TRUE	reported	igd	4.3892e-05	20.1914
273	1.79999e-05	21	27423561	-0.00684411	0.00159566	460006	ukb-b-14179	rs2070655	T	G	0.298725	|| id:ukb-b-14179	TRUE	reported	igd	3.99919e-05	18.3972
274	2.99985e-11	22	41753603	-0.0106761	0.00160657	460006	ukb-b-14179	rs11090045	A	G	0.307145	|| id:ukb-b-14179	TRUE	reported	igd	9.59888e-05	44.1595
275	2.90001e-10	22	27253353	0.00953241	0.00151227	460006	ukb-b-14179	rs136548	T	C	0.376668	|| id:ukb-b-14179	TRUE	reported	igd	8.63666e-05	39.7324
276	1.09999e-06	22	29069423	-0.00861178	0.00176496	460006	ukb-b-14179	rs57071456	G	C	0.221386	|| id:ukb-b-14179	TRUE	reported	igd	5.17524e-05	23.8075
277	5.69994e-06	22	45614893	-0.0108818	0.00239741	460006	ukb-b-14179	rs5766557	C	T	0.104175	|| id:ukb-b-14179	TRUE	reported	igd	4.47851e-05	20.6023
278	1.40001e-05	22	44271421	-0.00676855	0.00155771	460006	ukb-b-14179	rs138126	C	T	0.332701	|| id:ukb-b-14179	TRUE	reported	igd	4.10428e-05	18.8806
279	1.29999e-05	22	46351824	0.00839251	0.00192815	460006	ukb-b-14179	rs28633661	A	G	0.177727	|| id:ukb-b-14179	TRUE	reported	igd	4.11833e-05	18.9452
280	5.80003e-06	22	50770938	0.0144466	0.0031867	460006	ukb-b-14179	rs36154708	T	C	0.05649	|| id:ukb-b-14179	TRUE	reported	igd	4.46752e-05	20.5517
281	2.39999e-06	22	36426920	-0.025264	0.00535849	460006	ukb-b-14179	rs117817642	A	G	0.01954	|| id:ukb-b-14179	TRUE	reported	igd	4.83209e-05	22.2289
