# Supplementary material for: Causal Relationship between Meat Intake and Biological Aging: Evidence from Mendelian Randomization Analysis
Source: Nutrients. 2024 Jul 26;16(15):2433. doi: 10.3390/nu16152433 (PMC11313912; doi:10.3390/nu16152433)
Supplement: Supplementary file 1 [file nutrients-16-02433-s001.zip › Supplementary materials/Table S4 The all results of MR analysis for the subgroups of meat consumers.xlsx]

## Sheet: OS11
	id.exposure	id.outcome	outcome	exposure	method	nsnp	b	se	pval	lo_ci	up_ci	or	or_lci95	or_uci95
	Red meat				MR Egger
1	ukb-b-5640	ieu-b-4879	telomere length	Pork intake		115	-0.0149508	0.07279	0.837632	-0.157619	0.127718	0.98516	0.854175	1.13623
2	ukb-b-5640	ieu-b-4879	telomere length	Pork intake	Weighted median	115	-0.0088941	0.0371725	0.8109	-0.0817522	0.063964	0.991145	0.9215	1.06605
3	ukb-b-5640	ieu-b-4879	telomere length	Pork intake	Inverse variance weighted	115	-0.0492859	0.026346	0.061385	-0.100924	0.00235237	0.951909	0.904002	1.00236
4	ukb-b-5640	ieu-b-4879	telomere length	Pork intake	Simple mode	115	0.0167624	0.103232	0.871297	-0.185573	0.219098	1.0169	0.830628	1.24495
5	ukb-b-5640	ieu-b-4879	telomere length	Pork intake	Weighted mode	115	0.026836	0.104419	0.797639	-0.177824	0.231496	1.0272	0.837089	1.26048
6	ukb-b-5640	ebi-a-GCST90026372	Mitochondrial DNA copy number	Pork intake	MR Egger	121	0.137463	0.0773404	0.0780619	-0.0141247	0.28905	1.14736	0.985975	1.33516
7	ukb-b-5640	ebi-a-GCST90026372	Mitochondrial DNA copy number	Pork intake	Weighted median	121	-0.00279015	0.0405839	0.945189	-0.0823347	0.0767544	0.997214	0.920964	1.07978
8	ukb-b-5640	ebi-a-GCST90026372	Mitochondrial DNA copy number	Pork intake	Inverse variance weighted	121	0.027247	0.0276224	0.323933	-0.026893	0.081387	1.02762	0.973465	1.08479
9	ukb-b-5640	ebi-a-GCST90026372	Mitochondrial DNA copy number	Pork intake	Simple mode	121	-0.0904882	0.126127	0.474498	-0.337697	0.156721	0.913485	0.713411	1.16967
10	ukb-b-5640	ebi-a-GCST90026372	Mitochondrial DNA copy number	Pork intake	Weighted mode	121	-0.0832535	0.120586	0.491271	-0.319602	0.153095	0.920118	0.726438	1.16544
11	ukb-b-5640	ebi-a-GCST90014289	DNA methylation Hannum age acceleration	Pork intake	MR Egger	106	0.684355	1.38346	0.621876	-2.02722	3.39593	1.98249	0.131701	29.8425
12	ukb-b-5640	ebi-a-GCST90014289	DNA methylation Hannum age acceleration	Pork intake	Weighted median	106	0.753165	0.599232	0.208796	-0.42133	1.92766	2.12371	0.656173	6.87341
13	ukb-b-5640	ebi-a-GCST90014289	DNA methylation Hannum age acceleration	Pork intake	Inverse variance weighted	106	0.519685	0.424339	0.220691	-0.31202	1.35139	1.6815	0.731967	3.86279
14	ukb-b-5640	ebi-a-GCST90014289	DNA methylation Hannum age acceleration	Pork intake	Simple mode	106	0.816589	1.5343	0.595696	-2.19064	3.82381	2.26277	0.111846	45.7785
15	ukb-b-5640	ebi-a-GCST90014289	DNA methylation Hannum age acceleration	Pork intake	Weighted mode	106	0.929763	1.45156	0.523225	-1.91529	3.77482	2.53391	0.147299	43.5896
16	ukb-b-5640	ebi-a-GCST90014292	DNA methylation PhenoAge acceleration	Pork intake	MR Egger	99	0.639994	2.06877	0.757712	-3.4148	4.69479	1.89647	0.032883	109.376
17	ukb-b-5640	ebi-a-GCST90014292	DNA methylation PhenoAge acceleration	Pork intake	Weighted median	99	0.323469	0.765777	0.672729	-1.17745	1.82439	1.38191	0.308062	6.19903
18	ukb-b-5640	ebi-a-GCST90014292	DNA methylation PhenoAge acceleration	Pork intake	Inverse variance weighted	99	0.278705	0.564106	0.62126	-0.826943	1.38435	1.32142	0.437384	3.99224
19	ukb-b-5640	ebi-a-GCST90014292	DNA methylation PhenoAge acceleration	Pork intake	Simple mode	99	0.76231	1.95007	0.696709	-3.05982	4.58444	2.14322	0.046896	97.9486
20	ukb-b-5640	ebi-a-GCST90014292	DNA methylation PhenoAge acceleration	Pork intake	Weighted mode	99	-0.100242	1.90852	0.958218	-3.84093	3.64045	0.904618	0.0214735	38.1089
21	ukb-b-2862	ieu-b-4879	telomere length	Beef intake	MR Egger	158	-0.0485715	0.0559462	0.386628	-0.158226	0.061083	0.952589	0.853657	1.06299
22	ukb-b-2862	ieu-b-4879	telomere length	Beef intake	Weighted median	158	-0.0207151	0.0290126	0.475225	-0.0775799	0.0361497	0.979498	0.925353	1.03681
23	ukb-b-2862	ieu-b-4879	telomere length	Beef intake	Inverse variance weighted	158	-0.0320984	0.0196482	0.102332	-0.070609	0.00641216	0.968411	0.931826	1.00643
24	ukb-b-2862	ieu-b-4879	telomere length	Beef intake	Simple mode	158	0.0719114	0.094738	0.448958	-0.113775	0.257598	1.07456	0.892459	1.29382
25	ukb-b-2862	ieu-b-4879	telomere length	Beef intake	Weighted mode	158	0.0747441	0.0912361	0.413892	-0.104079	0.253567	1.07761	0.901154	1.28861
26	ukb-b-2862	ebi-a-GCST90026372	Mitochondrial DNA copy number	Beef intake	MR Egger	163	-0.00651444	0.0591452	0.912433	-0.122439	0.10941	0.993507	0.88476	1.11562
27	ukb-b-2862	ebi-a-GCST90026372	Mitochondrial DNA copy number	Beef intake	Weighted median	163	0.0302645	0.0284625	0.287641	-0.0255221	0.0860511	1.03073	0.974801	1.08986
28	ukb-b-2862	ebi-a-GCST90026372	Mitochondrial DNA copy number	Beef intake	Inverse variance weighted	163	0.0155732	0.0205401	0.44834	-0.0246853	0.0558317	1.0157	0.975617	1.05742
29	ukb-b-2862	ebi-a-GCST90026372	Mitochondrial DNA copy number	Beef intake	Simple mode	163	0.0381173	0.0817744	0.64175	-0.12216	0.198395	1.03885	0.885006	1.21944
30	ukb-b-2862	ebi-a-GCST90026372	Mitochondrial DNA copy number	Beef intake	Weighted mode	163	0.0381173	0.0771074	0.621735	-0.113013	0.189248	1.03885	0.893139	1.20834
31	ukb-b-2862	ebi-a-GCST90014289	DNA methylation Hannum age acceleration	Beef intake	MR Egger	134	-0.262218	1.0149	0.796525	-2.25142	1.72699	0.769343	0.105249	5.62369
32	ukb-b-2862	ebi-a-GCST90014289	DNA methylation Hannum age acceleration	Beef intake	Weighted median	134	0.168194	0.464151	0.717077	-0.741542	1.07793	1.18317	0.476379	2.93859
33	ukb-b-2862	ebi-a-GCST90014289	DNA methylation Hannum age acceleration	Beef intake	Inverse variance weighted	134	0.00886452	0.32817	0.97845	-0.634349	0.652078	1.0089	0.530281	1.91953
34	ukb-b-2862	ebi-a-GCST90014289	DNA methylation Hannum age acceleration	Beef intake	Simple mode	134	1.08192	1.29285	0.40418	-1.45207	3.61591	2.95034	0.234085	37.1852
35	ukb-b-2862	ebi-a-GCST90014289	DNA methylation Hannum age acceleration	Beef intake	Weighted mode	134	1.34461	1.3024	0.303754	-1.20809	3.89731	3.83668	0.298767	49.2696
36	ukb-b-2862	ebi-a-GCST90014292	DNA methylation PhenoAge acceleration	Beef intake	MR Egger	126	1.52179	1.47286	0.303513	-1.36502	4.40859	4.5804	0.255375	82.1538
37	ukb-b-2862	ebi-a-GCST90014292	DNA methylation PhenoAge acceleration	Beef intake	Weighted median	126	-0.0603285	0.573154	0.916172	-1.18371	1.06305	0.941455	0.306141	2.8952
38	ukb-b-2862	ebi-a-GCST90014292	DNA methylation PhenoAge acceleration	Beef intake	Inverse variance weighted	126	0.357759	0.435764	0.411651	-0.496339	1.21186	1.43012	0.608755	3.35972
39	ukb-b-2862	ebi-a-GCST90014292	DNA methylation PhenoAge acceleration	Beef intake	Simple mode	126	-0.618521	1.67877	0.713172	-3.90892	2.67188	0.538741	0.0200622	14.4671
40	ukb-b-2862	ebi-a-GCST90014292	DNA methylation PhenoAge acceleration	Beef intake	Weighted mode	126	-1.03743	1.53207	0.499569	-4.04029	1.96544	0.354365	0.0175923	7.13805
41	ukb-b-14179	ieu-b-4879	telomere length	Lamb/mutton intake	MR Egger	144	0.00561388	0.0736806	0.939374	-0.1388	0.150028	1.00563	0.870402	1.16187
42	ukb-b-14179	ieu-b-4879	telomere length	Lamb/mutton intake	Weighted median	144	0.0216902	0.0332021	0.513576	-0.0433858	0.0867662	1.02193	0.957542	1.09064
43	ukb-b-14179	ieu-b-4879	telomere length	Lamb/mutton intake	Inverse variance weighted	144	0.0157183	0.0229488	0.493388	-0.0292614	0.0606981	1.01584	0.971163	1.06258
44	ukb-b-14179	ieu-b-4879	telomere length	Lamb/mutton intake	Simple mode	144	0.00653373	0.101802	0.948916	-0.192997	0.206065	1.00656	0.824484	1.22883
45	ukb-b-14179	ieu-b-4879	telomere length	Lamb/mutton intake	Weighted mode	144	0.0164624	0.0968235	0.865231	-0.173312	0.206236	1.0166	0.840875	1.22904
46	ukb-b-14179	ebi-a-GCST90026372	Mitochondrial DNA copy number	Lamb/mutton intake	MR Egger	213	0.153394	0.0622702	0.0145645	0.0313443	0.275443	1.16578	1.03184	1.31711
47	ukb-b-14179	ebi-a-GCST90026372	Mitochondrial DNA copy number	Lamb/mutton intake	Weighted median	213	0.035132	0.0305682	0.250434	-0.0247818	0.0950457	1.03576	0.975523	1.09971
48	ukb-b-14179	ebi-a-GCST90026372	Mitochondrial DNA copy number	Lamb/mutton intake	Inverse variance weighted	213	0.045156	0.0204571	0.0272897	0.00506005	0.085252	1.04619	1.00507	1.08899
49	ukb-b-14179	ebi-a-GCST90026372	Mitochondrial DNA copy number	Lamb/mutton intake	Simple mode	213	0.132897	0.105184	0.207807	-0.0732636	0.339058	1.14213	0.929356	1.40362
50	ukb-b-14179	ebi-a-GCST90026372	Mitochondrial DNA copy number	Lamb/mutton intake	Weighted mode	213	0.132897	0.105993	0.211287	-0.0748502	0.340644	1.14213	0.927882	1.40585
51	ukb-b-14179	ebi-a-GCST90014289	DNA methylation Hannum age acceleration	Lamb/mutton intake	MR Egger	138	0.668552	1.27145	0.599871	-1.82349	3.1606	1.95141	0.161461	23.5847
52	ukb-b-14179	ebi-a-GCST90014289	DNA methylation Hannum age acceleration	Lamb/mutton intake	Weighted median	138	0.519184	0.480781	0.280198	-0.423148	1.46152	1.68066	0.654982	4.31249
53	ukb-b-14179	ebi-a-GCST90014289	DNA methylation Hannum age acceleration	Lamb/mutton intake	Inverse variance weighted	138	0.435048	0.354775	0.220098	-0.26031	1.13041	1.54504	0.770813	3.09692
54	ukb-b-14179	ebi-a-GCST90014289	DNA methylation Hannum age acceleration	Lamb/mutton intake	Simple mode	138	-0.0481354	1.33452	0.971279	-2.66379	2.56752	0.953005	0.0696837	13.0334
55	ukb-b-14179	ebi-a-GCST90014289	DNA methylation Hannum age acceleration	Lamb/mutton intake	Weighted mode	138	0.44119	1.24388	0.723369	-1.99682	2.8792	1.55456	0.135767	17.7999
56	ukb-b-14179	ebi-a-GCST90014292	DNA methylation PhenoAge acceleration	Lamb/mutton intake	MR Egger	126	1.93557	1.73205	0.265941	-1.45925	5.33039	6.92797	0.23241	206.518
57	ukb-b-14179	ebi-a-GCST90014292	DNA methylation PhenoAge acceleration	Lamb/mutton intake	Weighted median	126	0.497685	0.663386	0.453123	-0.802552	1.79792	1.64491	0.448184	6.03709
58	ukb-b-14179	ebi-a-GCST90014292	DNA methylation PhenoAge acceleration	Lamb/mutton intake	Inverse variance weighted	126	-0.00762474	0.476346	0.987229	-0.941264	0.926014	0.992404	0.390135	2.52443
59	ukb-b-14179	ebi-a-GCST90014292	DNA methylation PhenoAge acceleration	Lamb/mutton intake	Simple mode	126	1.44154	1.80588	0.426239	-2.09798	4.98106	4.22721	0.122704	145.629
60	ukb-b-14179	ebi-a-GCST90014292	DNA methylation PhenoAge acceleration	Lamb/mutton intake	Weighted mode	126	1.58784	1.76165	0.369142	-1.86499	5.04066	4.89316	0.154898	154.573
	White meat
61	ukb-b-8006	ieu-b-4879	telomere length	Poultry intake	MR Egger	104	-0.154295	0.0676486	0.0246373	-0.286887	-0.0217042	0.857019	0.750597	0.97853
62	ukb-b-8006	ieu-b-4879	telomere length	Poultry intake	Weighted median	104	-0.0453977	0.0343601	0.186424	-0.112743	0.0219481	0.955617	0.89338	1.02219
63	ukb-b-8006	ieu-b-4879	telomere length	Poultry intake	Inverse variance weighted	104	-0.044053	0.0230578	0.0560632	-0.0892463	0.00114035	0.956903	0.91462	1.00114
64	ukb-b-8006	ieu-b-4879	telomere length	Poultry intake	Simple mode	104	0.0118337	0.0940311	0.900097	-0.172467	0.196135	1.0119	0.841586	1.21669
65	ukb-b-8006	ieu-b-4879	telomere length	Poultry intake	Weighted mode	104	-0.00412736	0.0906536	0.963774	-0.181808	0.173554	0.995881	0.833761	1.18952
66	ukb-b-8006	ebi-a-GCST90026372	Mitochondrial DNA copy number	Poultry intake	MR Egger	113	0.0135197	0.0676	0.84185	-0.118976	0.146016	1.01361	0.887829	1.15721
67	ukb-b-8006	ebi-a-GCST90026372	Mitochondrial DNA copy number	Poultry intake	Weighted median	113	-0.00861073	0.0339896	0.80001	-0.0752303	0.0580088	0.991426	0.92753	1.05972
68	ukb-b-8006	ebi-a-GCST90026372	Mitochondrial DNA copy number	Poultry intake	Inverse variance weighted	113	-0.00359779	0.0233479	0.877535	-0.0493597	0.0421641	0.996409	0.951839	1.04307
69	ukb-b-8006	ebi-a-GCST90026372	Mitochondrial DNA copy number	Poultry intake	Simple mode	113	0.112941	0.107102	0.293914	-0.0969786	0.322861	1.11957	0.907575	1.38107
70	ukb-b-8006	ebi-a-GCST90026372	Mitochondrial DNA copy number	Poultry intake	Weighted mode	113	0.115838	0.0970258	0.235045	-0.0743329	0.306008	1.12281	0.928363	1.35799
71	ukb-b-8006	ebi-a-GCST90014289	DNA methylation Hannum age acceleration	Poultry intake	MR Egger	92	0.295994	1.32827	0.824164	-2.30742	2.8994	1.34446	0.0995182	18.1633
72	ukb-b-8006	ebi-a-GCST90014289	DNA methylation Hannum age acceleration	Poultry intake	Weighted median	92	0.243098	0.499283	0.626334	-0.735497	1.22169	1.27519	0.479267	3.39292
73	ukb-b-8006	ebi-a-GCST90014289	DNA methylation Hannum age acceleration	Poultry intake	Inverse variance weighted	92	0.227909	0.371772	0.539854	-0.500765	0.956583	1.25597	0.606067	2.60279
74	ukb-b-8006	ebi-a-GCST90014289	DNA methylation Hannum age acceleration	Poultry intake	Simple mode	92	0.236099	1.48727	0.87422	-2.67894	3.15114	1.2663	0.0686357	23.3627
75	ukb-b-8006	ebi-a-GCST90014289	DNA methylation Hannum age acceleration	Poultry intake	Weighted mode	92	0.17987	1.34331	0.893777	-2.45301	2.81275	1.19706	0.0860341	16.6557
76	ukb-b-8006	ebi-a-GCST90014292	DNA methylation PhenoAge acceleration	Poultry intake	MR Egger	95	1.38931	1.76767	0.433891	-2.07532	4.85394	4.01208	0.125517	128.244
77	ukb-b-8006	ebi-a-GCST90014292	DNA methylation PhenoAge acceleration	Poultry intake	Weighted median	95	0.447355	0.604029	0.458925	-0.736543	1.63125	1.56417	0.478766	5.11027
78	ukb-b-8006	ebi-a-GCST90014292	DNA methylation PhenoAge acceleration	Poultry intake	Inverse variance weighted	95	0.570095	0.474575	0.229645	-0.360072	1.50026	1.76843	0.697626	4.48286
79	ukb-b-8006	ebi-a-GCST90014292	DNA methylation PhenoAge acceleration	Poultry intake	Simple mode	95	0.0532688	1.61541	0.973764	-3.11293	3.21946	1.05471	0.0444706	25.0147
80	ukb-b-8006	ebi-a-GCST90014292	DNA methylation PhenoAge acceleration	Poultry intake	Weighted mode	95	0.189944	1.57234	0.904104	-2.89184	3.27173	1.20918	0.0554741	26.3568
81	ukb-b-2209	ieu-b-4879	telomere length	Oily fish intake	MR Egger	188	0.0332693	0.0506376	0.511988	-0.0659804	0.132519	1.03383	0.936149	1.1417
82	ukb-b-2209	ieu-b-4879	telomere length	Oily fish intake	Weighted median	188	0.0308608	0.022317	0.166714	-0.0128804	0.0746021	1.03134	0.987202	1.07746
83	ukb-b-2209	ieu-b-4879	telomere length	Oily fish intake	Inverse variance weighted	188	0.0226265	0.0146808	0.12326	-0.00614783	0.0514008	1.02288	0.993871	1.05274
84	ukb-b-2209	ieu-b-4879	telomere length	Oily fish intake	Simple mode	188	0.0729314	0.0696001	0.296054	-0.0634847	0.209348	1.07566	0.938488	1.23287
85	ukb-b-2209	ieu-b-4879	telomere length	Oily fish intake	Weighted mode	188	0.0729314	0.0522973	0.164805	-0.0295712	0.175434	1.07566	0.970862	1.19176
86	ukb-b-2209	ebi-a-GCST90026372	Mitochondrial DNA copy number	Oily fish intake	MR Egger	200	-0.0050102	0.0517332	0.922946	-0.106407	0.0963868	0.995002	0.899058	1.10118
87	ukb-b-2209	ebi-a-GCST90026372	Mitochondrial DNA copy number	Oily fish intake	Weighted median	200	0.0331333	0.0226141	0.142877	-0.0111903	0.077457	1.03369	0.988872	1.08054
88	ukb-b-2209	ebi-a-GCST90026372	Mitochondrial DNA copy number	Oily fish intake	Inverse variance weighted	200	0.00827751	0.0150582	0.582524	-0.0212365	0.0377916	1.00831	0.978987	1.03851
89	ukb-b-2209	ebi-a-GCST90026372	Mitochondrial DNA copy number	Oily fish intake	Simple mode	200	0.0912198	0.0799379	0.255186	-0.0654584	0.247898	1.09551	0.936638	1.28133
90	ukb-b-2209	ebi-a-GCST90026372	Mitochondrial DNA copy number	Oily fish intake	Weighted mode	200	0.110098	0.0657821	0.095765	-0.0188349	0.239031	1.11639	0.981341	1.27002
91	ukb-b-2209	ebi-a-GCST90014289	DNA methylation Hannum age acceleration	Oily fish intake	MR Egger	179	-0.34044	0.778937	0.662602	-1.86716	1.18628	0.711457	0.154563	3.27486
92	ukb-b-2209	ebi-a-GCST90014289	DNA methylation Hannum age acceleration	Oily fish intake	Weighted median	179	0.190452	0.314671	0.545019	-0.426304	0.807207	1.2098	0.652918	2.24164
93	ukb-b-2209	ebi-a-GCST90014289	DNA methylation Hannum age acceleration	Oily fish intake	Inverse variance weighted	179	-0.093202	0.222926	0.675885	-0.530137	0.343733	0.911009	0.588524	1.4102
94	ukb-b-2209	ebi-a-GCST90014289	DNA methylation Hannum age acceleration	Oily fish intake	Simple mode	179	0.747967	0.992458	0.452055	-1.19725	2.69319	2.1127	0.302023	14.7787
95	ukb-b-2209	ebi-a-GCST90014289	DNA methylation Hannum age acceleration	Oily fish intake	Weighted mode	179	0.874358	1.05963	0.410387	-1.20251	2.95122	2.39734	0.30044	19.1294
96	ukb-b-2209	ebi-a-GCST90014292	DNA methylation PhenoAge acceleration	Oily fish intake	MR Egger	170	-0.937207	1.02634	0.36247	-2.94883	1.07442	0.39172	0.0524008	2.92829
97	ukb-b-2209	ebi-a-GCST90014292	DNA methylation PhenoAge acceleration	Oily fish intake	Weighted median	170	-0.153294	0.417833	0.713709	-0.972246	0.665658	0.857877	0.378233	1.94577
98	ukb-b-2209	ebi-a-GCST90014292	DNA methylation PhenoAge acceleration	Oily fish intake	Inverse variance weighted	170	-0.0239149	0.294435	0.935265	-0.601008	0.553178	0.976369	0.548259	1.73877
99	ukb-b-2209	ebi-a-GCST90014292	DNA methylation PhenoAge acceleration	Oily fish intake	Simple mode	170	0.580152	1.17338	0.621648	-1.71968	2.87999	1.78631	0.179123	17.814
100	ukb-b-2209	ebi-a-GCST90014292	DNA methylation PhenoAge acceleration	Oily fish intake	Weighted mode	170	-0.216995	1.08415	0.841603	-2.34194	1.90795	0.804934	0.0961412	6.73924
101	ukb-b-17627	ieu-b-4879	telomere length	Non-oily fish intake	MR Egger	94	0.0562571	0.0709629	0.429952	-0.0828301	0.195344	1.05787	0.920508	1.21573
102	ukb-b-17627	ieu-b-4879	telomere length	Non-oily fish intake	Weighted median	94	0.00821962	0.037769	0.827718	-0.0658076	0.0822469	1.00825	0.936311	1.08572
103	ukb-b-17627	ieu-b-4879	telomere length	Non-oily fish intake	Inverse variance weighted	94	0.0182642	0.0262064	0.485842	-0.0331003	0.0696286	1.01843	0.967442	1.07211
104	ukb-b-17627	ieu-b-4879	telomere length	Non-oily fish intake	Simple mode	94	-0.0311803	0.0921992	0.735987	-0.211891	0.14953	0.969301	0.809053	1.16129
105	ukb-b-17627	ieu-b-4879	telomere length	Non-oily fish intake	Weighted mode	94	-0.0127405	0.0957798	0.894466	-0.200469	0.174988	0.98734	0.818347	1.19123
106	ukb-b-17627	ebi-a-GCST90026372	Mitochondrial DNA copy number	Non-oily fish intake	MR Egger	103	0.0315109	0.0738067	0.670332	-0.11315	0.176172	1.03201	0.893017	1.19264
107	ukb-b-17627	ebi-a-GCST90026372	Mitochondrial DNA copy number	Non-oily fish intake	Weighted median	103	-0.0338915	0.038296	0.376163	-0.108952	0.0411687	0.966676	0.896774	1.04203
108	ukb-b-17627	ebi-a-GCST90026372	Mitochondrial DNA copy number	Non-oily fish intake	Inverse variance weighted	103	-0.0483396	0.0266455	0.0696513	-0.100565	0.00388567	0.95281	0.904326	1.00389
109	ukb-b-17627	ebi-a-GCST90026372	Mitochondrial DNA copy number	Non-oily fish intake	Simple mode	103	0.0716578	0.108098	0.508894	-0.140215	0.283531	1.07429	0.869171	1.32781
110	ukb-b-17627	ebi-a-GCST90026372	Mitochondrial DNA copy number	Non-oily fish intake	Weighted mode	103	0.0747209	0.106658	0.485168	-0.134328	0.28377	1.07758	0.874303	1.32813
111	ukb-b-17627	ebi-a-GCST90014289	DNA methylation Hannum age acceleration	Non-oily fish intake	MR Egger	73	1.50519	1.40942	0.289163	-1.25728	4.26766	4.50499	0.284425	71.3542
112	ukb-b-17627	ebi-a-GCST90014289	DNA methylation Hannum age acceleration	Non-oily fish intake	Weighted median	73	-0.101349	0.624553	0.871089	-1.32547	1.12277	0.903617	0.265677	3.07337
113	ukb-b-17627	ebi-a-GCST90014289	DNA methylation Hannum age acceleration	Non-oily fish intake	Inverse variance weighted	73	-0.0197761	0.446272	0.964654	-0.89447	0.854917	0.980418	0.408824	2.35118
114	ukb-b-17627	ebi-a-GCST90014289	DNA methylation Hannum age acceleration	Non-oily fish intake	Simple mode	73	-1.08512	1.64431	0.511406	-4.30797	2.13772	0.33786	0.0134609	8.48008
115	ukb-b-17627	ebi-a-GCST90014289	DNA methylation Hannum age acceleration	Non-oily fish intake	Weighted mode	73	-0.441827	1.48806	0.767386	-3.35842	2.47476	0.642861	0.0347903	11.8789
116	ukb-b-17627	ebi-a-GCST90014292	DNA methylation PhenoAge acceleration	Non-oily fish intake	MR Egger	90	1.47998	1.71872	0.391526	-1.88871	4.84866	4.39285	0.151267	127.57
117	ukb-b-17627	ebi-a-GCST90014292	DNA methylation PhenoAge acceleration	Non-oily fish intake	Weighted median	90	-0.225359	0.745198	0.762336	-1.68595	1.23523	0.79823	0.185269	3.43917
118	ukb-b-17627	ebi-a-GCST90014292	DNA methylation PhenoAge acceleration	Non-oily fish intake	Inverse variance weighted	90	0.126319	0.524032	0.809515	-0.900784	1.15342	1.13464	0.406251	3.16902
119	ukb-b-17627	ebi-a-GCST90014292	DNA methylation PhenoAge acceleration	Non-oily fish intake	Simple mode	90	-0.548737	1.84242	0.766523	-4.15988	3.06241	0.577679	0.0156094	21.379
120	ukb-b-17627	ebi-a-GCST90014292	DNA methylation PhenoAge acceleration	Non-oily fish intake	Weighted mode	90	-0.82251	1.72785	0.635218	-4.20909	2.56407	0.439327	0.0148599	12.9886
	The whole level of Processed meat
1	ebi-a-GCST90096921	ieu-b-4879	telomere length	Frocessed meat consumption	MR Egger	71	-0.335003	0.368333	0.366246	-1.05694	0.38693	0.715336	0.347519	1.47245
2	ebi-a-GCST90096921	ieu-b-4879	telomere length	Frocessed meat consumption	Weighted median	71	-0.193977	0.124468	0.119127	-0.437934	0.0499804	0.823677	0.645368	1.05125
3	ebi-a-GCST90096921	ieu-b-4879	telomere length	Frocessed meat consumption	Inverse variance weighted	71	-0.192504	0.0891368	0.0307999	-0.367212	-0.017796	0.824891	0.692663	0.982361
4	ebi-a-GCST90096921	ieu-b-4879	telomere length	Frocessed meat consumption	Simple mode	71	-0.348898	0.331091	0.295605	-0.997836	0.300039	0.705465	0.368676	1.34991
5	ebi-a-GCST90096921	ieu-b-4879	telomere length	Frocessed meat consumption	Weighted mode	71	-0.331996	0.308011	0.284791	-0.935697	0.271705	0.71749	0.392312	1.3122
6	ebi-a-GCST90096921	ebi-a-GCST90026372	Mitochondrial DNA copy number	Frocessed meat consumption	MR Egger	76	-0.110568	0.400593	0.783308	-0.89573	0.674593	0.895325	0.40831	1.96323
7	ebi-a-GCST90096921	ebi-a-GCST90026372	Mitochondrial DNA copy number	Frocessed meat consumption	Weighted median	76	-0.148858	0.133057	0.263243	-0.409649	0.111933	0.861691	0.663883	1.11844
8	ebi-a-GCST90096921	ebi-a-GCST90026372	Mitochondrial DNA copy number	Frocessed meat consumption	Inverse variance weighted	76	0.0121307	0.0918316	0.894907	-0.167859	0.192121	1.0122	0.845473	1.21182
9	ebi-a-GCST90096921	ebi-a-GCST90026372	Mitochondrial DNA copy number	Frocessed meat consumption	Simple mode	76	-0.20104	0.346325	0.56332	-0.879837	0.477757	0.817879	0.41485	1.61245
10	ebi-a-GCST90096921	ebi-a-GCST90026372	Mitochondrial DNA copy number	Frocessed meat consumption	Weighted mode	76	-0.210194	0.339564	0.537785	-0.87574	0.455352	0.810427	0.416554	1.57673
11	ebi-a-GCST90096921	ebi-a-GCST90014289	DNA methylation Hannum age acceleration	Frocessed meat consumption	MR Egger	67	-0.628456	7.62693	0.934582	-15.5772	14.3203	0.533415	1.72e-07	1.65668e+06
12	ebi-a-GCST90096921	ebi-a-GCST90014289	DNA methylation Hannum age acceleration	Frocessed meat consumption	Weighted median	67	1.43745	1.87913	0.444298	-2.24564	5.12054	4.20995	0.10586	167.426
13	ebi-a-GCST90096921	ebi-a-GCST90014289	DNA methylation Hannum age acceleration	Frocessed meat consumption	Inverse variance weighted	67	1.40923	1.38314	0.308268	-1.30173	4.1202	4.09282	0.272061	61.5714
14	ebi-a-GCST90096921	ebi-a-GCST90014289	DNA methylation Hannum age acceleration	Frocessed meat consumption	Simple mode	67	-4.22819	4.7903	0.380626	-13.6172	5.16081	0.0145788	1.22e-06	174.305
15	ebi-a-GCST90096921	ebi-a-GCST90014289	DNA methylation Hannum age acceleration	Frocessed meat consumption	Weighted mode	67	-3.9064	4.48345	0.386753	-12.694	4.88116	0.0201128	3.07e-06	131.784
16	ebi-a-GCST90096921	ebi-a-GCST90014292	DNA methylation PhenoAge acceleration	Frocessed meat consumption	MR Egger	64	1.25073	9.4303	0.894917	-17.2327	19.7341	3.49288	3.28e-08	3.71895e+08
17	ebi-a-GCST90096921	ebi-a-GCST90014292	DNA methylation PhenoAge acceleration	Frocessed meat consumption	Weighted median	64	2.31881	2.4624	0.346354	-2.5075	7.14511	10.1635	0.0814716	1267.9
18	ebi-a-GCST90096921	ebi-a-GCST90014292	DNA methylation PhenoAge acceleration	Frocessed meat consumption	Inverse variance weighted	64	0.973419	1.82538	0.593848	-2.60433	4.55117	2.64698	0.0739524	94.7433
19	ebi-a-GCST90096921	ebi-a-GCST90014292	DNA methylation PhenoAge acceleration	Frocessed meat consumption	Simple mode	64	4.7778	5.98991	0.428075	-6.96242	16.518	118.842	0.000946798	1.49171e+07
20	ebi-a-GCST90096921	ebi-a-GCST90014292	DNA methylation PhenoAge acceleration	Frocessed meat consumption	Weighted mode	64	5.75266	6.05319	0.345565	-6.11158	17.6169	315.028	0.00221704	4.47635e+07
	Processed meat
121	ukb-b-4442	ieu-b-4879	telomere length	Ham intake	MR Egger	27	-0.0465262	0.042758	0.286918	-0.130332	0.0372795	0.95454	0.877804	1.03798
122	ukb-b-4442	ieu-b-4879	telomere length	Ham intake	Weighted median	27	-0.0307021	0.0251848	0.222816	-0.0800642	0.01866	0.969764	0.923057	1.01884
123	ukb-b-4442	ieu-b-4879	telomere length	Ham intake	Inverse variance weighted	27	-0.00102816	0.0179927	0.954431	-0.0362938	0.0342375	0.998972	0.964357	1.03483
124	ukb-b-4442	ieu-b-4879	telomere length	Ham intake	Simple mode	27	-0.0673845	0.0585618	0.260347	-0.182166	0.0473966	0.934836	0.833463	1.04854
125	ukb-b-4442	ieu-b-4879	telomere length	Ham intake	Weighted mode	27	-0.0651994	0.0590807	0.279892	-0.180998	0.0505988	0.936881	0.834437	1.0519
126	ukb-b-4442	ebi-a-GCST90026372	Mitochondrial DNA copy number	Ham intake	MR Egger	33	-0.036233	0.0378436	0.345752	-0.110406	0.0379404	0.964416	0.89547	1.03867
127	ukb-b-4442	ebi-a-GCST90026372	Mitochondrial DNA copy number	Ham intake	Weighted median	33	-0.00966265	0.0235689	0.681825	-0.0558577	0.0365324	0.990384	0.945674	1.03721
128	ukb-b-4442	ebi-a-GCST90026372	Mitochondrial DNA copy number	Ham intake	Inverse variance weighted	33	0.00123607	0.016321	0.93963	-0.0307531	0.0332252	1.00124	0.969715	1.03378
129	ukb-b-4442	ebi-a-GCST90026372	Mitochondrial DNA copy number	Ham intake	Simple mode	33	-0.025058	0.0557408	0.656068	-0.13431	0.084194	0.975253	0.874319	1.08784
130	ukb-b-4442	ebi-a-GCST90026372	Mitochondrial DNA copy number	Ham intake	Weighted mode	33	-0.0217226	0.0553714	0.697433	-0.13025	0.0868054	0.978512	0.877876	1.09068
131	ukb-b-4442	ebi-a-GCST90014289	DNA methylation Hannum age acceleration	Ham intake	MR Egger	31	0.511403	0.70142	0.47179	-0.863379	1.88619	1.66763	0.421734	6.59417
132	ukb-b-4442	ebi-a-GCST90014289	DNA methylation Hannum age acceleration	Ham intake	Weighted median	31	-0.0428149	0.364666	0.906536	-0.757561	0.671931	0.958089	0.468809	1.95801
133	ukb-b-4442	ebi-a-GCST90014289	DNA methylation Hannum age acceleration	Ham intake	Inverse variance weighted	31	0.137221	0.269176	0.610203	-0.390363	0.664806	1.14708	0.676811	1.94411
134	ukb-b-4442	ebi-a-GCST90014289	DNA methylation Hannum age acceleration	Ham intake	Simple mode	31	-0.157826	0.831278	0.850699	-1.78713	1.47148	0.853999	0.16744	4.35568
135	ukb-b-4442	ebi-a-GCST90014289	DNA methylation Hannum age acceleration	Ham intake	Weighted mode	31	-0.118667	0.754518	0.876081	-1.59752	1.36019	0.888103	0.202397	3.89693
136	ukb-b-4442	ebi-a-GCST90014292	DNA methylation PhenoAge acceleration	Ham intake	MR Egger	31	1.36709	0.885483	0.133459	-0.368461	3.10263	3.9239	0.691798	22.2565
137	ukb-b-4442	ebi-a-GCST90014292	DNA methylation PhenoAge acceleration	Ham intake	Weighted median	31	-0.298012	0.481359	0.535847	-1.24148	0.645452	0.742293	0.288958	1.90685
138	ukb-b-4442	ebi-a-GCST90014292	DNA methylation PhenoAge acceleration	Ham intake	Inverse variance weighted	31	0.163386	0.338787	0.629615	-0.500637	0.827409	1.17749	0.606145	2.28739
139	ukb-b-4442	ebi-a-GCST90014292	DNA methylation PhenoAge acceleration	Ham intake	Simple mode	31	-0.603754	1.05961	0.573064	-2.68059	1.47308	0.546755	0.0685226	4.36267
140	ukb-b-4442	ebi-a-GCST90014292	DNA methylation PhenoAge acceleration	Ham intake	Weighted mode	31	-0.603754	0.969485	0.538149	-2.50394	1.29644	0.546755	0.0817619	3.65624
141	ukb-b-4414	ieu-b-4879	telomere length	Bacon intake	MR Egger	35	0.0235186	0.0340524	0.494609	-0.0432241	0.0902613	1.0238	0.957697	1.09446
142	ukb-b-4414	ieu-b-4879	telomere length	Bacon intake	Weighted median	35	0.00893797	0.0242366	0.712292	-0.0385658	0.0564417	1.00898	0.962168	1.05806
143	ukb-b-4414	ieu-b-4879	telomere length	Bacon intake	Inverse variance weighted	35	0.00651165	0.0172206	0.705333	-0.0272408	0.0402641	1.00653	0.973127	1.04109
144	ukb-b-4414	ieu-b-4879	telomere length	Bacon intake	Simple mode	35	0.00651415	0.0505263	0.898176	-0.0925175	0.105546	1.00654	0.911633	1.11132
145	ukb-b-4414	ieu-b-4879	telomere length	Bacon intake	Weighted mode	35	0.00546837	0.0472903	0.908623	-0.0872207	0.0981574	1.00548	0.916475	1.10314
146	ukb-b-4414	ebi-a-GCST90026372	Mitochondrial DNA copy number	Bacon intake	MR Egger	35	-0.0183413	0.0359583	0.613397	-0.0888196	0.052137	0.981826	0.915011	1.05352
147	ukb-b-4414	ebi-a-GCST90026372	Mitochondrial DNA copy number	Bacon intake	Weighted median	35	0.00365484	0.0245568	0.881686	-0.0444766	0.0517863	1.00366	0.956498	1.05315
148	ukb-b-4414	ebi-a-GCST90026372	Mitochondrial DNA copy number	Bacon intake	Inverse variance weighted	35	0.00445538	0.0179666	0.804149	-0.0307592	0.0396699	1.00447	0.969709	1.04047
149	ukb-b-4414	ebi-a-GCST90026372	Mitochondrial DNA copy number	Bacon intake	Simple mode	35	0.00412956	0.0542218	0.939738	-0.102145	0.110404	1.00414	0.902898	1.11673
150	ukb-b-4414	ebi-a-GCST90026372	Mitochondrial DNA copy number	Bacon intake	Weighted mode	35	-0.00288711	0.0521943	0.956212	-0.105188	0.0994137	0.997117	0.900155	1.10452
151	ukb-b-4414	ebi-a-GCST90014289	DNA methylation Hannum age acceleration	Bacon intake	MR Egger	31	-0.503935	0.715648	0.486946	-1.90661	0.898735	0.604148	0.148584	2.45649
152	ukb-b-4414	ebi-a-GCST90014289	DNA methylation Hannum age acceleration	Bacon intake	Weighted median	31	-0.104415	0.399586	0.793855	-0.887605	0.678774	0.900851	0.411641	1.97146
153	ukb-b-4414	ebi-a-GCST90014289	DNA methylation Hannum age acceleration	Bacon intake	Inverse variance weighted	31	-0.0405058	0.298487	0.892056	-0.625541	0.544529	0.960304	0.534972	1.7238
154	ukb-b-4414	ebi-a-GCST90014289	DNA methylation Hannum age acceleration	Bacon intake	Simple mode	31	-0.0167262	0.82043	0.98387	-1.62477	1.59132	0.983413	0.196957	4.91021
155	ukb-b-4414	ebi-a-GCST90014289	DNA methylation Hannum age acceleration	Bacon intake	Weighted mode	31	0.0404725	0.789878	0.959475	-1.50769	1.58863	1.0413	0.221421	4.89705
156	ukb-b-4414	ebi-a-GCST90014292	DNA methylation PhenoAge acceleration	Bacon intake	MR Egger	31	0.0991011	0.99086	0.92102	-1.84298	2.04119	1.10418	0.158344	7.69974
157	ukb-b-4414	ebi-a-GCST90014292	DNA methylation PhenoAge acceleration	Bacon intake	Weighted median	31	0.0415254	0.52889	0.937419	-0.995099	1.07815	1.0424	0.369687	2.93924
158	ukb-b-4414	ebi-a-GCST90014292	DNA methylation PhenoAge acceleration	Bacon intake	Inverse variance weighted	31	-0.0999136	0.39281	0.79922	-0.869821	0.669994	0.904916	0.419027	1.95422
159	ukb-b-4414	ebi-a-GCST90014292	DNA methylation PhenoAge acceleration	Bacon intake	Simple mode	31	-0.246164	1.06515	0.818799	-2.33385	1.84152	0.781794	0.0969219	6.30612
160	ukb-b-4414	ebi-a-GCST90014292	DNA methylation PhenoAge acceleration	Bacon intake	Weighted mode	31	-0.115566	1.07583	0.915171	-2.22419	1.99306	0.890862	0.108155	7.33793
161	ukb-b-5847	ieu-b-4879	telomere length	Sausage intake	MR Egger	40	-0.0121999	0.0325686	0.710046	-0.0760343	0.0516344	0.987874	0.926784	1.05299
162	ukb-b-5847	ieu-b-4879	telomere length	Sausage intake	Weighted median	40	0.00214159	0.0228221	0.925237	-0.0425896	0.0468728	1.00214	0.958305	1.04799
163	ukb-b-5847	ieu-b-4879	telomere length	Sausage intake	Inverse variance weighted	40	0.0140274	0.0161136	0.384008	-0.0175552	0.04561	1.01413	0.982598	1.04667
164	ukb-b-5847	ieu-b-4879	telomere length	Sausage intake	Simple mode	40	-0.0687236	0.0546975	0.216434	-0.175931	0.0384835	0.933585	0.838676	1.03923
165	ukb-b-5847	ieu-b-4879	telomere length	Sausage intake	Weighted mode	40	-0.0698682	0.0549622	0.211185	-0.177594	0.0378576	0.932517	0.837282	1.03858
166	ukb-b-5847	ebi-a-GCST90026372	Mitochondrial DNA copy number	Sausage intake	MR Egger	41	-0.0160837	0.0347131	0.645702	-0.0841213	0.051954	0.984045	0.91932	1.05333
167	ukb-b-5847	ebi-a-GCST90026372	Mitochondrial DNA copy number	Sausage intake	Weighted median	41	-0.0159047	0.0229604	0.488497	-0.0609071	0.0290976	0.984221	0.940911	1.02953
168	ukb-b-5847	ebi-a-GCST90026372	Mitochondrial DNA copy number	Sausage intake	Inverse variance weighted	41	-0.0154316	0.0167928	0.358127	-0.0483455	0.0174823	0.984687	0.952805	1.01764
169	ukb-b-5847	ebi-a-GCST90026372	Mitochondrial DNA copy number	Sausage intake	Simple mode	41	-0.0425598	0.0521072	0.418896	-0.14469	0.0595703	0.958333	0.865291	1.06138
170	ukb-b-5847	ebi-a-GCST90026372	Mitochondrial DNA copy number	Sausage intake	Weighted mode	41	-0.0354554	0.0525047	0.503383	-0.138365	0.0674539	0.965166	0.870781	1.06978
171	ukb-b-5847	ebi-a-GCST90014289	DNA methylation Hannum age acceleration	Sausage intake	MR Egger	38	0.476658	0.600926	0.432855	-0.701157	1.65447	1.61068	0.496011	5.23032
172	ukb-b-5847	ebi-a-GCST90014289	DNA methylation Hannum age acceleration	Sausage intake	Weighted median	38	-0.305337	0.388528	0.431936	-1.06685	0.456177	0.736875	0.34409	1.57803
173	ukb-b-5847	ebi-a-GCST90014289	DNA methylation Hannum age acceleration	Sausage intake	Inverse variance weighted	38	0.0843849	0.271826	0.756228	-0.448393	0.617163	1.08805	0.638654	1.85366
174	ukb-b-5847	ebi-a-GCST90014289	DNA methylation Hannum age acceleration	Sausage intake	Simple mode	38	-0.526535	0.870086	0.548772	-2.2319	1.17883	0.590648	0.107324	3.25058
175	ukb-b-5847	ebi-a-GCST90014289	DNA methylation Hannum age acceleration	Sausage intake	Weighted mode	38	-0.467369	0.904679	0.608501	-2.24054	1.3058	0.626649	0.106401	3.69065
176	ukb-b-5847	ebi-a-GCST90014292	DNA methylation PhenoAge acceleration	Sausage intake	MR Egger	38	-0.437044	0.8239	0.599052	-2.05189	1.1778	0.645943	0.128492	3.24722
177	ukb-b-5847	ebi-a-GCST90014292	DNA methylation PhenoAge acceleration	Sausage intake	Weighted median	38	-0.0520018	0.497039	0.916675	-1.0262	0.922195	0.949327	0.358367	2.5148
178	ukb-b-5847	ebi-a-GCST90014292	DNA methylation PhenoAge acceleration	Sausage intake	Inverse variance weighted	38	-0.268351	0.361835	0.458305	-0.977548	0.440845	0.764639	0.376233	1.55402
179	ukb-b-5847	ebi-a-GCST90014292	DNA methylation PhenoAge acceleration	Sausage intake	Simple mode	38	0.127102	1.02523	0.902007	-1.88235	2.13656	1.13553	0.152231	8.47023
180	ukb-b-5847	ebi-a-GCST90014292	DNA methylation PhenoAge acceleration	Sausage intake	Weighted mode	38	0.127102	0.990912	0.898632	-1.81509	2.06929	1.13553	0.162824	7.91919
