# Supplementary material for: Causal Relationship between Meat Intake and Biological Aging: Evidence from Mendelian Randomization Analysis
Source: Nutrients. 2024 Jul 26;16(15):2433. doi: 10.3390/nu16152433 (PMC11313912; doi:10.3390/nu16152433)
Supplement: Supplementary file 1 [file nutrients-16-02433-s001.zip › Supplementary materials/Table S5 IVs2_for Poultry intakeú1⁄4Oily fish intakeú1⁄4Non-oily fish intake and added F_Values.xlsx]

## Sheet: 02.expo_IVs2_for_ukb-b-8006_add
ukb-b-8006
	pval.exposure	se.exposure	chr.exposure	samplesize.exposure	beta.exposure	pos.exposure	id.exposure	SNP	effect_allele.exposure	other_allele.exposure	eaf.exposure	exposure	mr_keep.exposure	pval_origin.exposure	data_source.exposure	r2	F
1	1.89998e-07	0.00241367	1	461900	0.0125747	69279047	ukb-b-8006	rs7531243	C	T	0.829402	|| id:ukb-b-8006	TRUE	reported	igd	5.87579e-05	27.1417
2	5.69994e-06	0.00530332	1	461900	0.0240595	230880155	ukb-b-8006	rs6662197	A	G	0.031638	|| id:ukb-b-8006	TRUE	reported	igd	4.45564e-05	20.5814
3	1.2e-06	0.00437285	1	461900	0.0212189	205494924	ukb-b-8006	rs16855729	T	C	0.046007	|| id:ukb-b-8006	TRUE	reported	igd	5.09737e-05	23.5459
4	5.60003e-07	0.00234535	1	461900	0.0117349	190594968	ukb-b-8006	rs12406278	A	G	0.18659	|| id:ukb-b-8006	TRUE	reported	igd	5.41966e-05	25.0347
5	1.29999e-05	0.00189152	1	461900	-0.00824804	146729348	ukb-b-8006	rs12736102	T	C	0.64182	|| id:ukb-b-8006	TRUE	reported	igd	4.11636e-05	19.0142
6	1.5e-05	0.00588091	1	461900	0.0254263	49074916	ukb-b-8006	rs112679245	A	T	0.025007	|| id:ukb-b-8006	TRUE	reported	igd	4.0468e-05	18.6928
7	2.19999e-06	0.00327788	1	461900	0.0155298	38023822	ukb-b-8006	rs11586828	A	G	0.083767	|| id:ukb-b-8006	TRUE	reported	igd	4.85933e-05	22.4462
8	2.5e-06	0.0030278	1	461900	-0.0142563	91001475	ukb-b-8006	rs77118273	A	C	0.100492	|| id:ukb-b-8006	TRUE	reported	igd	4.79944e-05	22.1696
9	8.50002e-06	0.00452078	1	461900	0.020124	98447924	ukb-b-8006	rs114424269	C	T	0.04259	|| id:ukb-b-8006	TRUE	reported	igd	4.28978e-05	19.8153
10	6.59994e-07	0.00191444	1	461900	-0.00951981	188209948	ukb-b-8006	rs61812638	T	C	0.342423	|| id:ukb-b-8006	TRUE	reported	igd	5.35306e-05	24.727
11	9.80009e-08	0.00268416	1	461900	0.0143077	11537441	ukb-b-8006	rs34552305	T	C	0.133289	|| id:ukb-b-8006	TRUE	reported	igd	6.15103e-05	28.4133
12	1.89998e-06	0.00255657	1	461900	0.0121711	54775203	ukb-b-8006	rs4927088	T	C	0.149255	|| id:ukb-b-8006	TRUE	reported	igd	4.90654e-05	22.6643
13	9.90011e-06	0.00959188	2	461900	-0.0423974	101267454	ukb-b-8006	rs78352045	C	A	0.009764	|| id:ukb-b-8006	TRUE	reported	igd	4.22965e-05	19.5375
14	3.29997e-06	0.00356191	2	461900	0.0165679	228612544	ukb-b-8006	rs114129389	A	G	0.074418	|| id:ukb-b-8006	TRUE	reported	igd	4.68383e-05	21.6355
15	5.19996e-06	0.00192041	2	461900	-0.00874942	196384649	ukb-b-8006	rs2133858	T	C	0.661052	|| id:ukb-b-8006	TRUE	reported	igd	4.49369e-05	20.7572
16	3.69999e-07	0.00182608	2	461900	-0.00928407	27684957	ukb-b-8006	rs780108	C	T	0.445288	|| id:ukb-b-8006	TRUE	reported	igd	5.59584e-05	25.8485
17	9.40005e-07	0.00192041	2	461900	-0.00941534	227022036	ukb-b-8006	rs13405357	C	T	0.338532	|| id:ukb-b-8006	TRUE	reported	igd	5.20372e-05	24.0371
18	3.09999e-06	0.00183814	2	461900	0.00857481	56112440	ukb-b-8006	rs1367228	A	C	0.428783	|| id:ukb-b-8006	TRUE	reported	igd	4.71111e-05	21.7616
19	1.2e-05	0.00726179	2	461900	-0.0318472	44495930	ukb-b-8006	rs141754642	T	C	0.01853	|| id:ukb-b-8006	TRUE	reported	igd	4.16379e-05	19.2333
20	1.5e-05	0.00219962	2	461900	0.00953288	43239425	ukb-b-8006	rs11686640	T	C	0.779831	|| id:ukb-b-8006	TRUE	reported	igd	4.06619e-05	18.7824
21	1.89998e-05	0.00183052	2	461900	0.00782198	161749956	ukb-b-8006	rs10202499	A	G	0.435878	|| id:ukb-b-8006	TRUE	reported	igd	3.95293e-05	18.2592
22	4e-07	0.00188254	2	461900	0.00954067	162101261	ukb-b-8006	rs11678980	A	G	0.461307	|| id:ukb-b-8006	TRUE	reported	igd	5.56029e-05	25.6843
23	8.79995e-07	0.00253089	2	461900	0.0124453	70174217	ukb-b-8006	rs72904998	A	G	0.152097	|| id:ukb-b-8006	TRUE	reported	igd	5.23472e-05	24.1803
24	4.39997e-07	0.0029334	3	461900	-0.0148206	87938167	ukb-b-8006	rs76536752	A	C	0.107433	|| id:ukb-b-8006	TRUE	reported	igd	5.52608e-05	25.5263
25	3.50002e-07	0.00216705	3	461900	0.0110419	138085910	ukb-b-8006	rs4437085	A	G	0.771815	|| id:ukb-b-8006	TRUE	reported	igd	5.62053e-05	25.9626
26	4e-07	0.00181795	3	461900	0.0092142	49924940	ukb-b-8006	rs1062633	C	T	0.515928	|| id:ukb-b-8006	TRUE	reported	igd	5.56134e-05	25.6891
27	3.79997e-06	0.00193055	3	461900	0.00892698	10605048	ukb-b-8006	rs6803184	A	G	0.334364	|| id:ukb-b-8006	TRUE	reported	igd	4.62891e-05	21.3818
28	3.79997e-06	0.00670976	3	461900	0.0310055	170141782	ukb-b-8006	rs146301131	A	G	0.020043	|| id:ukb-b-8006	TRUE	reported	igd	4.6227e-05	21.3531
29	4e-06	0.00189497	3	461900	0.00873608	181468876	ukb-b-8006	rs4855038	A	C	0.356624	|| id:ukb-b-8006	TRUE	reported	igd	4.60109e-05	21.2533
30	1.09999e-07	0.00183118	3	461900	0.00973141	18152465	ukb-b-8006	rs7625597	T	C	0.53663	|| id:ukb-b-8006	TRUE	reported	igd	6.11385e-05	28.2415
31	1.2e-05	0.00207156	3	461900	0.00907367	196073072	ukb-b-8006	rs9877304	A	G	0.263446	|| id:ukb-b-8006	TRUE	reported	igd	4.15341e-05	19.1853
32	1.5e-05	0.00401121	3	461900	0.0173707	141298124	ukb-b-8006	rs2035936	T	G	0.055876	|| id:ukb-b-8006	TRUE	reported	igd	4.05993e-05	18.7535
33	7.90005e-06	0.00325419	4	461900	0.0145358	139102745	ukb-b-8006	rs79018166	G	A	0.086036	|| id:ukb-b-8006	TRUE	reported	igd	4.31942e-05	19.9522
34	5.80003e-06	0.0024733	4	461900	-0.0112147	84606976	ukb-b-8006	rs77900216	A	G	0.165422	|| id:ukb-b-8006	TRUE	reported	igd	4.45097e-05	20.5598
35	1e-05	0.00194012	4	461900	0.00856798	187138092	ukb-b-8006	rs4861707	G	A	0.330412	|| id:ukb-b-8006	TRUE	reported	igd	4.22215e-05	19.5028
36	1e-05	0.00189669	4	461900	-0.00836983	54898722	ukb-b-8006	rs7691405	C	T	0.35834	|| id:ukb-b-8006	TRUE	reported	igd	4.21574e-05	19.4733
37	1.6e-06	0.00664771	4	461900	-0.0318578	102791830	ukb-b-8006	rs72686742	G	A	0.020141	|| id:ukb-b-8006	TRUE	reported	igd	4.97185e-05	22.966
38	1.6e-05	0.00236576	4	461900	-0.0102156	149726972	ukb-b-8006	rs498507	T	G	0.182067	|| id:ukb-b-8006	TRUE	reported	igd	4.03665e-05	18.6459
39	1.5e-05	0.00188161	4	461900	-0.00814068	151206057	ukb-b-8006	rs2085723	T	G	0.632706	|| id:ukb-b-8006	TRUE	reported	igd	4.05225e-05	18.718
40	3.79997e-07	0.00185701	4	461900	-0.00943542	113423989	ukb-b-8006	rs4428348	A	G	0.602122	|| id:ukb-b-8006	TRUE	reported	igd	5.58884e-05	25.8162
41	1.7e-05	0.00182748	4	461900	-0.00786584	25397036	ukb-b-8006	rs28658549	G	T	0.541938	|| id:ukb-b-8006	TRUE	reported	igd	4.01069e-05	18.5261
42	1.29999e-05	0.00576382	4	461900	-0.0251637	28061478	ukb-b-8006	rs116415140	C	T	0.025483	|| id:ukb-b-8006	TRUE	reported	igd	4.12631e-05	19.0601
43	2.69998e-08	0.00188288	4	461900	-0.0104646	140870515	ukb-b-8006	rs9997448	T	C	0.369236	|| id:ukb-b-8006	TRUE	reported	igd	6.68687e-05	30.8886
44	1.79999e-06	0.00708934	5	461900	-0.0338467	35937088	ukb-b-8006	rs146594921	C	T	0.016875	|| id:ukb-b-8006	TRUE	reported	igd	4.9346e-05	22.7939
45	1.89998e-05	0.00254506	5	461900	-0.010882	89286254	ukb-b-8006	rs1560208	G	C	0.149485	|| id:ukb-b-8006	TRUE	reported	igd	3.95782e-05	18.2818
46	3.2e-06	0.00186069	5	461900	0.00867004	168257174	ukb-b-8006	rs35758541	C	T	0.398421	|| id:ukb-b-8006	TRUE	reported	igd	4.7003e-05	21.7116
47	2e-07	0.00542243	5	461900	-0.0281943	135341462	ukb-b-8006	rs74979260	T	C	0.028858	|| id:ukb-b-8006	TRUE	reported	igd	5.85277e-05	27.0354
48	1.29999e-05	0.0063344	5	461900	-0.0276451	9881714	ukb-b-8006	rs112471542	G	A	0.022145	|| id:ukb-b-8006	TRUE	reported	igd	4.12344e-05	19.0469
49	2.69998e-06	0.00326513	5	461900	0.0153241	94250056	ukb-b-8006	rs186095	C	A	0.085455	|| id:ukb-b-8006	TRUE	reported	igd	4.76848e-05	22.0266
50	1e-05	0.00657934	5	461900	-0.0289948	104031832	ukb-b-8006	rs76711914	G	A	0.019516	|| id:ukb-b-8006	TRUE	reported	igd	4.20445e-05	19.4211
51	7.79992e-07	0.00192096	5	461900	0.00949118	124304677	ukb-b-8006	rs10060023	C	T	0.666106	|| id:ukb-b-8006	TRUE	reported	igd	5.28485e-05	24.4119
52	3.89996e-06	0.00181925	5	461900	0.00839903	167672105	ukb-b-8006	rs1960425	C	T	0.541183	|| id:ukb-b-8006	TRUE	reported	igd	4.6143e-05	21.3143
53	1.09999e-06	0.00187239	5	461900	0.0091096	61415727	ukb-b-8006	rs4700474	A	G	0.382001	|| id:ukb-b-8006	TRUE	reported	igd	5.12431e-05	23.6703
54	1.89998e-06	0.00609046	5	461900	0.0290112	97761102	ukb-b-8006	rs116366915	T	C	0.023982	|| id:ukb-b-8006	TRUE	reported	igd	4.91204e-05	22.6897
55	9.49992e-06	0.0033761	6	461900	0.0149531	168557804	ukb-b-8006	rs76567308	G	A	0.07871	|| id:ukb-b-8006	TRUE	reported	igd	4.24684e-05	19.6169
56	8.40001e-06	0.00975452	6	461900	-0.0434584	103042210	ukb-b-8006	rs75890568	G	A	0.008714	|| id:ukb-b-8006	TRUE	reported	igd	4.29704e-05	19.8488
57	1.7e-07	0.00201103	6	461900	-0.0105276	26226032	ukb-b-8006	rs811041	G	C	0.284772	|| id:ukb-b-8006	TRUE	reported	igd	5.93264e-05	27.4044
58	1.6e-06	0.00840363	6	461900	-0.0403681	80334700	ukb-b-8006	rs144438383	T	C	0.012901	|| id:ukb-b-8006	TRUE	reported	igd	4.99543e-05	23.075
59	1.79999e-05	0.00576711	7	461900	0.0247037	84356259	ukb-b-8006	rs149284540	A	G	0.025959	|| id:ukb-b-8006	TRUE	reported	igd	3.9723e-05	18.3487
60	3.89996e-06	0.00204892	7	461900	-0.0094562	74035116	ukb-b-8006	rs28790681	T	C	0.284172	|| id:ukb-b-8006	TRUE	reported	igd	4.61121e-05	21.3001
61	9.49992e-07	0.00186027	7	461900	0.00911726	39043106	ukb-b-8006	rs2696187	C	T	0.58945	|| id:ukb-b-8006	TRUE	reported	igd	5.20003e-05	24.0201
62	2.99999e-06	0.00188191	7	461900	0.00879177	153496441	ukb-b-8006	rs28418529	A	G	0.50145	|| id:ukb-b-8006	TRUE	reported	igd	4.72483e-05	21.8249
63	1.40001e-06	0.00182273	7	461900	-0.00879508	105002002	ukb-b-8006	rs10224539	C	T	0.460826	|| id:ukb-b-8006	TRUE	reported	igd	5.0404e-05	23.2827
64	2.99999e-06	0.00189723	7	461900	0.00885654	126479218	ukb-b-8006	rs929175	A	G	0.356672	|| id:ukb-b-8006	TRUE	reported	igd	4.71759e-05	21.7915
65	1.6e-06	0.00395996	7	461900	0.0189861	142600456	ukb-b-8006	rs11976316	G	T	0.055647	|| id:ukb-b-8006	TRUE	reported	igd	4.97646e-05	22.9873
66	4.49997e-06	0.00917223	8	461900	-0.0420518	138094172	ukb-b-8006	rs140080258	A	T	0.010638	|| id:ukb-b-8006	TRUE	reported	igd	4.55042e-05	21.0193
67	1.6e-05	0.00182973	8	461900	-0.00789104	123814825	ukb-b-8006	rs748856	T	C	0.514026	|| id:ukb-b-8006	TRUE	reported	igd	4.02651e-05	18.5991
68	1.40001e-05	0.00202784	8	461900	0.00881056	15422047	ukb-b-8006	rs13253915	G	C	0.281134	|| id:ukb-b-8006	TRUE	reported	igd	4.08671e-05	18.8772
69	3.29997e-06	0.00197403	8	461900	-0.00917626	34524410	ukb-b-8006	rs7464104	A	G	0.658082	|| id:ukb-b-8006	TRUE	reported	igd	4.67795e-05	21.6084
70	3.89996e-06	0.00201545	8	461900	-0.00930781	10274888	ukb-b-8006	rs17767108	T	C	0.2814	|| id:ukb-b-8006	TRUE	reported	igd	4.61725e-05	21.3279
71	1.7e-05	0.00682795	8	461900	0.0293875	134194765	ukb-b-8006	rs58858645	G	C	0.018023	|| id:ukb-b-8006	TRUE	reported	igd	4.01032e-05	18.5243
72	3.29997e-06	0.00211886	8	461900	0.009861	23080135	ukb-b-8006	rs1000294	A	G	0.247333	|| id:ukb-b-8006	TRUE	reported	igd	4.68888e-05	21.6589
73	1.40001e-05	0.00184118	8	461900	-0.00801045	73422646	ukb-b-8006	rs4738264	A	G	0.500184	|| id:ukb-b-8006	TRUE	reported	igd	4.09785e-05	18.9286
74	3.69999e-09	0.00194283	8	461900	0.011458	144258705	ukb-b-8006	rs7829800	G	A	0.670759	|| id:ukb-b-8006	TRUE	reported	igd	7.52952e-05	34.7813
75	5.1e-07	0.00186033	9	461900	0.00934686	107826753	ukb-b-8006	rs2937371	T	A	0.428968	|| id:ukb-b-8006	TRUE	reported	igd	5.46487e-05	25.2435
76	1.6e-06	0.00234577	9	461900	-0.0112543	137976605	ukb-b-8006	rs7869395	A	G	0.185979	|| id:ukb-b-8006	TRUE	reported	igd	4.98306e-05	23.0178
77	5.99998e-06	0.00185109	9	461900	-0.00837678	12350564	ukb-b-8006	rs1928873	C	T	0.402117	|| id:ukb-b-8006	TRUE	reported	igd	4.43335e-05	20.4785
78	1.09999e-09	0.00181745	9	461900	0.0110747	15664421	ukb-b-8006	rs7046351	A	T	0.509739	|| id:ukb-b-8006	TRUE	reported	igd	8.03815e-05	37.131
79	5.89997e-06	0.00201745	9	461900	-0.00913739	74667770	ukb-b-8006	rs1570638	C	T	0.718039	|| id:ukb-b-8006	TRUE	reported	igd	4.44091e-05	20.5134
80	5e-06	0.00195006	9	461900	0.00890109	103140157	ukb-b-8006	rs2026999	C	T	0.316291	|| id:ukb-b-8006	TRUE	reported	igd	4.51048e-05	20.8348
81	2e-06	0.00291289	9	461900	-0.013859	126494475	ukb-b-8006	rs77094162	A	G	0.109754	|| id:ukb-b-8006	TRUE	reported	igd	4.90057e-05	22.6367
82	1.7e-05	0.00184424	9	461900	-0.00792894	14163477	ukb-b-8006	rs12156460	T	A	0.537643	|| id:ukb-b-8006	TRUE	reported	igd	4.00157e-05	18.4839
83	1.79999e-05	0.00186361	9	461900	0.00798366	3027590	ukb-b-8006	rs4111880	T	C	0.411208	|| id:ukb-b-8006	TRUE	reported	igd	3.97309e-05	18.3524
84	1e-07	0.00182715	9	461900	-0.00973129	127110354	ukb-b-8006	rs7045589	T	C	0.54889	|| id:ukb-b-8006	TRUE	reported	igd	6.1407e-05	28.3655
85	2.5e-06	0.00756632	9	461900	-0.0356113	27783217	ukb-b-8006	rs146816149	C	T	0.015833	|| id:ukb-b-8006	TRUE	reported	igd	4.79554e-05	22.1516
86	1.79999e-05	0.0028772	10	461900	0.012345	45821017	ukb-b-8006	rs1434888	T	C	0.112162	|| id:ukb-b-8006	TRUE	reported	igd	3.98544e-05	18.4094
87	9.69996e-06	0.00468277	10	461900	-0.0207146	123285620	ukb-b-8006	rs17541509	T	G	0.03918	|| id:ukb-b-8006	TRUE	reported	igd	4.23625e-05	19.568
88	1e-05	0.00537924	10	461900	0.0237425	123364558	ukb-b-8006	rs117149179	C	T	0.031045	|| id:ukb-b-8006	TRUE	reported	igd	4.2174e-05	19.4809
89	1.6e-05	0.00370231	10	461900	0.0159723	125191914	ukb-b-8006	rs111397389	A	G	0.065578	|| id:ukb-b-8006	TRUE	reported	igd	4.02925e-05	18.6118
90	9.59997e-06	0.00315443	10	461900	0.0139648	69017318	ukb-b-8006	rs9299485	C	T	0.091394	|| id:ukb-b-8006	TRUE	reported	igd	4.24289e-05	19.5986
91	1.29999e-05	0.00296882	10	461900	0.0129602	14984915	ukb-b-8006	rs137883005	C	G	0.107774	|| id:ukb-b-8006	TRUE	reported	igd	4.12563e-05	19.057
92	2.19999e-07	0.00243887	11	461900	0.0126381	65599656	ukb-b-8006	rs77779142	T	C	0.166093	|| id:ukb-b-8006	TRUE	reported	igd	5.81317e-05	26.8525
93	1.2e-06	0.00410734	11	461900	0.0199709	44837396	ukb-b-8006	rs111536461	A	G	0.052406	|| id:ukb-b-8006	TRUE	reported	igd	5.11804e-05	23.6413
94	3.50002e-06	0.00204725	11	461900	-0.00949371	112832813	ukb-b-8006	rs4547132	T	C	0.268818	|| id:ukb-b-8006	TRUE	reported	igd	4.65545e-05	21.5044
95	1.89998e-05	0.00223175	11	461900	0.00954348	76937602	ukb-b-8006	rs12574286	C	G	0.21069	|| id:ukb-b-8006	TRUE	reported	igd	3.95874e-05	18.2861
96	2.59998e-06	0.0025612	11	461900	-0.0120479	11968496	ukb-b-8006	rs79175349	G	A	0.143905	|| id:ukb-b-8006	TRUE	reported	igd	4.79035e-05	22.1276
97	1.7e-05	0.00618313	11	461900	0.0265582	119245442	ukb-b-8006	rs145543438	G	C	0.022502	|| id:ukb-b-8006	TRUE	reported	igd	3.99407e-05	18.4492
98	4.60002e-06	0.00186959	12	461900	0.00856561	27726200	ukb-b-8006	rs9300175	T	C	0.613689	|| id:ukb-b-8006	TRUE	reported	igd	4.54419e-05	20.9905
99	8.19993e-06	0.00185595	12	461900	0.00827949	52264525	ukb-b-8006	rs303765	A	G	0.601316	|| id:ukb-b-8006	TRUE	reported	igd	4.30832e-05	19.9009
100	1.5e-05	0.00268593	12	461900	-0.01163	13410267	ukb-b-8006	rs879111	T	G	0.133349	|| id:ukb-b-8006	TRUE	reported	igd	4.05886e-05	18.7486
101	8.40001e-06	0.00904865	12	461900	0.0402989	64984353	ukb-b-8006	rs34768318	T	G	0.010668	|| id:ukb-b-8006	TRUE	reported	igd	4.2939e-05	19.8343
102	1.89998e-05	0.00280146	12	461900	-0.0119779	123124138	ukb-b-8006	rs113480808	C	T	0.1226	|| id:ukb-b-8006	TRUE	reported	igd	3.95756e-05	18.2806
103	1.89998e-05	0.00190433	13	461900	0.00813546	29894183	ukb-b-8006	rs9578079	C	A	0.356373	|| id:ukb-b-8006	TRUE	reported	igd	3.95107e-05	18.2506
104	1.79999e-06	0.00265971	13	461900	0.0126853	30941805	ukb-b-8006	rs1275183	G	A	0.864363	|| id:ukb-b-8006	TRUE	reported	igd	4.92452e-05	22.7474
105	5.49997e-07	0.00222761	13	461900	0.0111541	58858430	ukb-b-8006	rs9537989	A	G	0.212042	|| id:ukb-b-8006	TRUE	reported	igd	5.42774e-05	25.072
106	2.39999e-06	0.00204095	13	461900	-0.00963382	36251925	ukb-b-8006	rs437029	C	T	0.721511	|| id:ukb-b-8006	TRUE	reported	igd	4.82351e-05	22.2808
107	2.80001e-06	0.00655494	13	461900	0.0306931	63316093	ukb-b-8006	rs150998270	G	C	0.0202	|| id:ukb-b-8006	TRUE	reported	igd	4.74652e-05	21.9251
108	1.2e-06	0.00245784	13	461900	0.011923	95971715	ukb-b-8006	rs11841777	A	T	0.165476	|| id:ukb-b-8006	TRUE	reported	igd	5.09441e-05	23.5322
109	1.89998e-05	0.00257863	14	461900	0.0110418	103398706	ukb-b-8006	rs1190234	A	G	0.147779	|| id:ukb-b-8006	TRUE	reported	igd	3.96951e-05	18.3358
110	4.60002e-06	0.00232676	14	461900	0.0106597	73748498	ukb-b-8006	rs8013402	C	T	0.187744	|| id:ukb-b-8006	TRUE	reported	igd	4.5438e-05	20.9887
111	1.5e-05	0.0018764	14	461900	0.00811668	69467023	ukb-b-8006	rs1275195	A	G	0.375698	|| id:ukb-b-8006	TRUE	reported	igd	4.0508e-05	18.7113
112	1.29999e-07	0.00192416	14	461900	0.0101576	30122014	ukb-b-8006	rs1959437	C	G	0.342279	|| id:ukb-b-8006	TRUE	reported	igd	6.03289e-05	27.8675
113	8.60003e-07	0.00217176	14	461900	0.0106861	101879553	ukb-b-8006	rs10133989	A	G	0.647813	|| id:ukb-b-8006	TRUE	reported	igd	5.24136e-05	24.211
114	7.69999e-06	0.00462336	14	461900	0.0206776	51405753	ukb-b-8006	rs78120215	A	T	0.043009	|| id:ukb-b-8006	TRUE	reported	igd	4.3303e-05	20.0024
115	4.70002e-06	0.00635272	15	461900	0.0290934	74127882	ukb-b-8006	rs76141078	T	C	0.020909	|| id:ukb-b-8006	TRUE	reported	igd	4.54048e-05	20.9733
116	1.7e-08	0.00192936	15	461900	-0.0108759	78894339	ukb-b-8006	rs1051730	A	G	0.331381	|| id:ukb-b-8006	TRUE	reported	igd	6.87901e-05	31.7762
117	1.89998e-05	0.0115889	15	461900	-0.0495629	98444697	ukb-b-8006	rs150578573	A	C	0.00749	|| id:ukb-b-8006	TRUE	reported	igd	3.95971e-05	18.2906
118	7.10003e-08	0.00182179	15	461900	-0.0098152	83521818	ukb-b-8006	rs1256428	T	C	0.507456	|| id:ukb-b-8006	TRUE	reported	igd	6.28386e-05	29.0268
119	2.80001e-07	0.00744942	16	461900	-0.0382454	64723209	ukb-b-8006	rs71390729	C	T	0.015922	|| id:ukb-b-8006	TRUE	reported	igd	5.70612e-05	26.3579
120	3.79997e-06	0.00217022	16	461900	-0.0100368	89740823	ukb-b-8006	rs34344257	T	C	0.227519	|| id:ukb-b-8006	TRUE	reported	igd	4.63036e-05	21.3885
121	1.6e-08	0.00185899	16	461900	0.0105123	6163838	ukb-b-8006	rs9923768	A	G	0.59853	|| id:ukb-b-8006	TRUE	reported	igd	6.92251e-05	31.9771
122	8.30004e-07	0.00222273	16	461900	-0.0109516	14530726	ukb-b-8006	rs113631743	A	G	0.215611	|| id:ukb-b-8006	TRUE	reported	igd	5.25546e-05	24.2762
123	2.5e-06	0.00244064	16	461900	-0.0114957	342771	ukb-b-8006	rs12928131	T	C	0.167323	|| id:ukb-b-8006	TRUE	reported	igd	4.8028e-05	22.1851
124	1e-05	0.00298057	17	461900	-0.0131614	73850080	ukb-b-8006	rs112253169	T	C	0.104563	|| id:ukb-b-8006	TRUE	reported	igd	4.22123e-05	19.4986
125	1.5e-05	0.00198649	17	461900	-0.00858731	1864328	ukb-b-8006	rs34623792	G	A	0.299489	|| id:ukb-b-8006	TRUE	reported	igd	4.04554e-05	18.687
126	5.89997e-06	0.00206771	17	461900	-0.00936555	61675576	ukb-b-8006	rs11871722	T	C	0.261854	|| id:ukb-b-8006	TRUE	reported	igd	4.4414e-05	20.5157
127	1.6e-06	0.00188011	17	461900	-0.00902994	60822590	ukb-b-8006	rs6504119	G	C	0.619769	|| id:ukb-b-8006	TRUE	reported	igd	4.99383e-05	23.0675
128	4.90004e-07	0.00219942	17	461900	-0.0110645	43932741	ukb-b-8006	rs4627402	T	C	0.2212	|| id:ukb-b-8006	TRUE	reported	igd	5.47867e-05	25.3073
129	5.89997e-09	0.00188211	18	461900	0.0109515	21070280	ukb-b-8006	rs2565017	A	G	0.372697	|| id:ukb-b-8006	TRUE	reported	igd	7.32955e-05	33.8575
130	1.09999e-05	0.00599087	18	461900	-0.0263349	40626785	ukb-b-8006	rs141605567	T	G	0.025212	|| id:ukb-b-8006	TRUE	reported	igd	4.18328e-05	19.3233
131	1.2e-05	0.00199352	18	461900	0.00873825	58977895	ukb-b-8006	rs12605185	C	A	0.298407	|| id:ukb-b-8006	TRUE	reported	igd	4.15951e-05	19.2135
132	1.2e-06	0.00182779	18	461900	-0.00887892	64551123	ukb-b-8006	rs2195042	A	C	0.539287	|| id:ukb-b-8006	TRUE	reported	igd	5.10855e-05	23.5975
133	2.30001e-06	0.00183527	18	461900	-0.00867899	77671112	ukb-b-8006	rs4799106	A	G	0.43145	|| id:ukb-b-8006	TRUE	reported	igd	4.84138e-05	22.3633
134	2.30001e-06	0.00214368	18	461900	0.0101346	14424163	ukb-b-8006	rs78693894	T	C	0.24094	|| id:ukb-b-8006	TRUE	reported	igd	4.83865e-05	22.3507
135	6.29999e-06	0.00368427	19	461900	0.016635	13159859	ukb-b-8006	rs148340480	G	C	0.06658	|| id:ukb-b-8006	TRUE	reported	igd	4.41342e-05	20.3864
136	7.39997e-06	0.0019969	19	461900	-0.00895177	53194696	ukb-b-8006	rs4294920	A	G	0.294623	|| id:ukb-b-8006	TRUE	reported	igd	4.35049e-05	20.0957
137	4.20001e-08	0.00190089	19	461900	-0.0104197	19476365	ukb-b-8006	rs2965200	A	G	0.640011	|| id:ukb-b-8006	TRUE	reported	igd	6.50459e-05	30.0465
138	4e-06	0.00241793	20	461900	-0.0111482	21507645	ukb-b-8006	rs59154329	A	G	0.170965	|| id:ukb-b-8006	TRUE	reported	igd	4.60208e-05	21.2579
139	4.90004e-06	0.00217671	20	461900	0.00994974	59064185	ukb-b-8006	rs78974715	T	C	0.230637	|| id:ukb-b-8006	TRUE	reported	igd	4.52329e-05	20.8939
140	4.70002e-08	0.00205323	20	461900	0.0112177	50999841	ukb-b-8006	rs2426440	G	A	0.732602	|| id:ukb-b-8006	TRUE	reported	igd	6.46184e-05	29.8491
141	8.60003e-06	0.00220896	20	461900	-0.00983087	2112390	ukb-b-8006	rs35354551	C	T	0.216369	|| id:ukb-b-8006	TRUE	reported	igd	4.28787e-05	19.8064
142	2.90001e-06	0.00183838	20	461900	-0.00860014	38764006	ukb-b-8006	rs11698621	G	A	0.572681	|| id:ukb-b-8006	TRUE	reported	igd	4.73775e-05	21.8846
143	9.40005e-06	0.00591281	22	461900	-0.0261959	42179576	ukb-b-8006	rs140842820	A	G	0.025649	|| id:ukb-b-8006	TRUE	reported	igd	4.24925e-05	19.628
144	2.99999e-06	0.00192989	22	461900	0.00901456	38865968	ukb-b-8006	rs138421	C	G	0.441054	|| id:ukb-b-8006	TRUE	reported	igd	4.72341e-05	21.8184
145	1.7e-07	0.00344905	22	461900	-0.018037	51182399	ukb-b-8006	rs56238942	G	A	0.079338	|| id:ukb-b-8006	TRUE	reported	igd	5.92047e-05	27.3481
ukb-b-2209
	chr.exposure	pos.exposure	beta.exposure	se.exposure	pval.exposure	samplesize.exposure	id.exposure	SNP	effect_allele.exposure	other_allele.exposure	eaf.exposure	exposure	mr_keep.exposure	pval_origin.exposure	data_source.exposure	r2	F
1	1	14806011	-0.00870606	0.00198917	1.2e-05	460443	ukb-b-2209	rs1887858	T	C	0.367575	|| id:ukb-b-2209	TRUE	reported	igd	4.16012e-05	19.1557
2	1	72114787	0.00968328	0.00191443	4.20001e-07	460443	ukb-b-2209	rs11576565	A	G	0.488933	|| id:ukb-b-2209	TRUE	reported	igd	5.55605e-05	25.5837
3	1	222731552	-0.0124002	0.00286478	1.5e-05	460443	ukb-b-2209	rs67870673	T	C	0.127553	|| id:ukb-b-2209	TRUE	reported	igd	4.06894e-05	18.7358
4	1	35687815	-0.0162283	0.0034659	2.80001e-06	460443	ukb-b-2209	rs673604	C	T	0.082768	|| id:ukb-b-2209	TRUE	reported	igd	4.76121e-05	21.9236
5	1	177111162	0.0100901	0.00192365	1.6e-07	460443	ukb-b-2209	rs6667502	C	T	0.475374	|| id:ukb-b-2209	TRUE	reported	igd	5.97499e-05	27.5129
6	1	201754720	0.0129146	0.00237134	5.1e-08	460443	ukb-b-2209	rs903676	A	G	0.21216	|| id:ukb-b-2209	TRUE	reported	igd	6.44125e-05	29.6601
7	1	72577950	0.012822	0.00200381	1.6e-10	460443	ukb-b-2209	rs67474621	T	A	0.511777	|| id:ukb-b-2209	TRUE	reported	igd	8.89168e-05	40.9446
8	1	234662348	-0.00887229	0.00199214	8.40001e-06	460443	ukb-b-2209	rs271735	A	C	0.362491	|| id:ukb-b-2209	TRUE	reported	igd	4.30762e-05	19.8349
9	1	10883143	-0.00939821	0.00205672	4.90004e-06	460443	ukb-b-2209	rs10864473	A	G	0.315827	|| id:ukb-b-2209	TRUE	reported	igd	4.53466e-05	20.8804
10	1	74236278	0.00964394	0.00195018	7.59994e-07	460443	ukb-b-2209	rs1532480	T	G	0.543284	|| id:ukb-b-2209	TRUE	reported	igd	5.31081e-05	24.4544
11	1	199005700	0.00867437	0.00203097	1.89998e-05	460443	ukb-b-2209	rs7524232	A	G	0.343894	|| id:ukb-b-2209	TRUE	reported	igd	3.96165e-05	18.2418
12	1	38737005	-0.00994151	0.00194778	3.29997e-07	460443	ukb-b-2209	rs4970581	C	A	0.468497	|| id:ukb-b-2209	TRUE	reported	igd	5.6575e-05	26.0509
13	1	96476240	0.0104749	0.00194878	7.69999e-08	460443	ukb-b-2209	rs321243	G	T	0.593132	|| id:ukb-b-2209	TRUE	reported	igd	6.27438e-05	28.8916
14	1	112590140	-0.0102679	0.00200782	3.2e-07	460443	ukb-b-2209	rs198795	A	T	0.351172	|| id:ukb-b-2209	TRUE	reported	igd	5.67954e-05	26.1524
15	1	57019844	0.00843146	0.00192454	1.2e-05	460443	ukb-b-2209	rs12751490	G	A	0.52516	|| id:ukb-b-2209	TRUE	reported	igd	4.16829e-05	19.1933
16	1	204596454	0.0156803	0.00225713	3.69999e-12	460443	ukb-b-2209	rs45501495	T	C	0.236013	|| id:ukb-b-2209	TRUE	reported	igd	0.000104803	48.2607
17	1	114219161	-0.0137451	0.00302131	5.39995e-06	460443	ukb-b-2209	rs4839333	T	A	0.113116	|| id:ukb-b-2209	TRUE	reported	igd	4.49479e-05	20.6968
18	1	88436992	0.0125087	0.00248256	4.70002e-07	460443	ukb-b-2209	rs59733471	T	G	0.182238	|| id:ukb-b-2209	TRUE	reported	igd	5.51347e-05	25.3877
19	2	207294387	0.0131135	0.0027052	1.29999e-06	460443	ukb-b-2209	rs2042464	T	A	0.150902	|| id:ukb-b-2209	TRUE	reported	igd	5.10317e-05	23.4983
20	2	233753340	0.00866742	0.00199931	1.5e-05	460443	ukb-b-2209	rs2675956	A	G	0.356045	|| id:ukb-b-2209	TRUE	reported	igd	4.08156e-05	18.7939
21	2	66638642	0.00862499	0.00197722	1.29999e-05	460443	ukb-b-2209	rs35846556	T	C	0.436965	|| id:ukb-b-2209	TRUE	reported	igd	4.13251e-05	19.0285
22	2	89153249	-0.014803	0.0031757	3.09999e-06	460443	ukb-b-2209	rs170795	G	T	0.110279	|| id:ukb-b-2209	TRUE	reported	igd	4.71872e-05	21.7279
23	2	145967878	0.0121188	0.00210096	8e-09	460443	ukb-b-2209	rs275160	C	T	0.700597	|| id:ukb-b-2209	TRUE	reported	igd	7.22564e-05	33.2722
24	2	172957534	-0.0105	0.00236525	8.99995e-06	460443	ukb-b-2209	rs13388257	C	G	0.204975	|| id:ukb-b-2209	TRUE	reported	igd	4.27986e-05	19.7071
25	2	147301030	0.00887637	0.00195083	5.39995e-06	460443	ukb-b-2209	rs34381319	A	G	0.424603	|| id:ukb-b-2209	TRUE	reported	igd	4.49611e-05	20.7028
26	2	161984465	0.0140959	0.00270403	1.89998e-07	460443	ukb-b-2209	rs17756423	G	C	0.146961	|| id:ukb-b-2209	TRUE	reported	igd	5.90148e-05	27.1744
27	2	49039237	-0.0170539	0.00307567	2.90001e-08	460443	ukb-b-2209	rs55930451	T	C	0.108001	|| id:ukb-b-2209	TRUE	reported	igd	6.67672e-05	30.7444
28	2	185283563	0.00833374	0.00195021	1.89998e-05	460443	ukb-b-2209	rs72890091	A	C	0.463436	|| id:ukb-b-2209	TRUE	reported	igd	3.96574e-05	18.2606
29	2	137447448	0.0101626	0.00195877	2.1e-07	460443	ukb-b-2209	rs4419275	C	T	0.60973	|| id:ukb-b-2209	TRUE	reported	igd	5.84577e-05	26.9179
30	2	27730940	-0.00934844	0.00195229	1.7e-06	460443	ukb-b-2209	rs1260326	C	T	0.60429	|| id:ukb-b-2209	TRUE	reported	igd	4.97957e-05	22.9291
31	2	59171852	0.00966526	0.00198446	1.09999e-06	460443	ukb-b-2209	rs7561608	C	G	0.385441	|| id:ukb-b-2209	TRUE	reported	igd	5.15162e-05	23.7214
32	2	164747772	-0.0102127	0.00218294	2.90001e-06	460443	ukb-b-2209	rs1821849	C	T	0.740066	|| id:ukb-b-2209	TRUE	reported	igd	4.75336e-05	21.8875
33	2	61436930	0.0100127	0.00196562	3.50002e-07	460443	ukb-b-2209	rs6709441	T	A	0.383961	|| id:ukb-b-2209	TRUE	reported	igd	5.63512e-05	25.9479
34	2	43000899	-0.00990481	0.00220328	6.90001e-06	460443	ukb-b-2209	rs10172104	C	T	0.745598	|| id:ukb-b-2209	TRUE	reported	igd	4.38892e-05	20.2093
35	2	77224951	0.0129737	0.00223629	6.59994e-09	460443	ukb-b-2209	rs55985303	A	G	0.241079	|| id:ukb-b-2209	TRUE	reported	igd	7.3091e-05	33.6565
36	2	59488019	-0.0120492	0.0019207	3.50002e-10	460443	ukb-b-2209	rs17050031	T	C	0.4801	|| id:ukb-b-2209	TRUE	reported	igd	8.54642e-05	39.3546
37	2	222316957	0.0110447	0.00257164	1.7e-05	460443	ukb-b-2209	rs1367236	C	T	0.833512	|| id:ukb-b-2209	TRUE	reported	igd	4.00585e-05	18.4453
38	2	234762272	-0.0112121	0.00259388	1.5e-05	460443	ukb-b-2209	rs473504	A	C	0.162278	|| id:ukb-b-2209	TRUE	reported	igd	4.05771e-05	18.6841
39	2	102302978	-0.00924302	0.00195963	2.39999e-06	460443	ukb-b-2209	rs4851487	T	C	0.397051	|| id:ukb-b-2209	TRUE	reported	igd	4.83151e-05	22.2473
40	2	168564354	0.0128371	0.00292727	1.2e-05	460443	ukb-b-2209	rs17581506	C	A	0.126474	|| id:ukb-b-2209	TRUE	reported	igd	4.17652e-05	19.2312
41	2	196723946	0.00903144	0.00203777	9.29994e-06	460443	ukb-b-2209	rs1462290	C	T	0.672911	|| id:ukb-b-2209	TRUE	reported	igd	4.26589e-05	19.6427
42	2	44181434	0.0100878	0.0022424	6.80002e-06	460443	ukb-b-2209	rs6741740	A	G	0.240703	|| id:ukb-b-2209	TRUE	reported	igd	4.39513e-05	20.2379
43	2	100576304	0.0136154	0.00269464	4.39997e-07	460443	ukb-b-2209	rs13023088	T	C	0.148871	|| id:ukb-b-2209	TRUE	reported	igd	5.54446e-05	25.5304
44	3	86203406	-0.00891216	0.00193238	4e-06	460443	ukb-b-2209	rs11127924	G	C	0.561086	|| id:ukb-b-2209	TRUE	reported	igd	4.61939e-05	21.2706
45	3	165785992	-0.0121239	0.00255561	2.1e-06	460443	ukb-b-2209	rs16850013	A	G	0.169345	|| id:ukb-b-2209	TRUE	reported	igd	4.88763e-05	22.5058
46	3	39294624	0.0148449	0.00346318	1.79999e-05	460443	ukb-b-2209	rs11711753	G	A	0.915244	|| id:ukb-b-2209	TRUE	reported	igd	3.99035e-05	18.374
47	3	17219137	-0.00913468	0.0019438	2.59998e-06	460443	ukb-b-2209	rs2596668	G	C	0.512826	|| id:ukb-b-2209	TRUE	reported	igd	4.79608e-05	22.0842
48	3	140173355	0.0127866	0.00273715	2.99999e-06	460443	ukb-b-2209	rs1427781	T	C	0.142833	|| id:ukb-b-2209	TRUE	reported	igd	4.73933e-05	21.8228
49	3	111226958	-0.0213946	0.0043122	7.00003e-07	460443	ukb-b-2209	rs77258251	G	A	0.052213	|| id:ukb-b-2209	TRUE	reported	igd	5.34578e-05	24.6155
50	3	117390399	-0.0253252	0.00500801	4.30002e-07	460443	ukb-b-2209	rs6769454	A	G	0.037685	|| id:ukb-b-2209	TRUE	reported	igd	5.55361e-05	25.5725
51	3	127305355	-0.0103989	0.00239522	1.40001e-05	460443	ukb-b-2209	rs113761591	T	C	0.20017	|| id:ukb-b-2209	TRUE	reported	igd	4.09346e-05	18.8487
52	3	176822676	-0.0107265	0.0019595	4.39997e-08	460443	ukb-b-2209	rs1201289	G	T	0.394525	|| id:ukb-b-2209	TRUE	reported	igd	6.50761e-05	29.9656
53	3	4248718	0.0090217	0.00198991	5.80003e-06	460443	ukb-b-2209	rs35629785	G	T	0.372113	|| id:ukb-b-2209	TRUE	reported	igd	4.4639e-05	20.5546
54	3	25099776	0.0110446	0.00193636	1.2e-08	460443	ukb-b-2209	rs10510554	C	T	0.569277	|| id:ukb-b-2209	TRUE	reported	igd	7.06515e-05	32.5331
55	3	71534763	0.0151162	0.00193122	5.00035e-15	460443	ukb-b-2209	rs1876245	C	T	0.431482	|| id:ukb-b-2209	TRUE	reported	igd	0.000133042	61.266
56	3	157845169	0.00893564	0.00194991	4.60002e-06	460443	ukb-b-2209	rs9860241	A	G	0.408376	|| id:ukb-b-2209	TRUE	reported	igd	4.56065e-05	21
57	3	141107612	-0.0233232	0.00386307	1.6e-09	460443	ukb-b-2209	rs10513136	A	G	0.065424	|| id:ukb-b-2209	TRUE	reported	igd	7.91591e-05	36.451
58	3	185835281	0.0103899	0.00225631	4.09996e-06	460443	ukb-b-2209	rs9831061	A	G	0.760049	|| id:ukb-b-2209	TRUE	reported	igd	4.605e-05	21.2043
59	3	179096986	-0.0125105	0.00290514	1.7e-05	460443	ukb-b-2209	rs79135489	A	G	0.123988	|| id:ukb-b-2209	TRUE	reported	igd	4.02737e-05	18.5444
60	3	147076253	0.0138824	0.00251917	3.59998e-08	460443	ukb-b-2209	rs905575	G	C	0.82397	|| id:ukb-b-2209	TRUE	reported	igd	6.59492e-05	30.3677
61	3	60017969	0.00905119	0.00205549	1.09999e-05	460443	ukb-b-2209	rs2630145	T	C	0.347533	|| id:ukb-b-2209	TRUE	reported	igd	4.21101e-05	19.39
62	3	85517507	0.0142105	0.00227811	4.39997e-10	460443	ukb-b-2209	rs13070166	A	T	0.228586	|| id:ukb-b-2209	TRUE	reported	igd	8.45e-05	38.9106
63	3	48939080	0.00937555	0.00202374	3.59998e-06	460443	ukb-b-2209	rs4974084	A	G	0.665967	|| id:ukb-b-2209	TRUE	reported	igd	4.6611e-05	21.4626
64	3	167184878	0.0147781	0.00198025	8.49963e-14	460443	ukb-b-2209	rs9841174	C	T	0.373913	|| id:ukb-b-2209	TRUE	reported	igd	0.00012094	55.6923
65	3	70581216	-0.0258285	0.00506776	3.50002e-07	460443	ukb-b-2209	rs144377835	T	C	0.038626	|| id:ukb-b-2209	TRUE	reported	igd	5.64113e-05	25.9755
66	3	88581056	-0.0127816	0.00244451	1.7e-07	460443	ukb-b-2209	rs7431970	C	T	0.811484	|| id:ukb-b-2209	TRUE	reported	igd	5.93725e-05	27.3391
67	3	115214586	0.0273225	0.00423605	1.09999e-10	460443	ukb-b-2209	rs114497213	T	G	0.05481	|| id:ukb-b-2209	TRUE	reported	igd	9.03449e-05	41.6023
68	3	35028299	0.0100752	0.00222519	5.99998e-06	460443	ukb-b-2209	rs9818707	T	G	0.753557	|| id:ukb-b-2209	TRUE	reported	igd	4.45223e-05	20.5008
69	3	50187596	0.00902824	0.00200313	6.59994e-06	460443	ukb-b-2209	rs2526398	C	G	0.349608	|| id:ukb-b-2209	TRUE	reported	igd	4.41157e-05	20.3136
70	4	14935830	0.0144775	0.00257399	1.89998e-08	460443	ukb-b-2209	rs7683782	G	C	0.833405	|| id:ukb-b-2209	TRUE	reported	igd	6.87017e-05	31.6353
71	4	172385517	0.0596102	0.0131283	5.60003e-06	460443	ukb-b-2209	rs145286891	A	T	0.005656	|| id:ukb-b-2209	TRUE	reported	igd	4.47743e-05	20.6168
72	4	102712657	-0.0136973	0.00306627	7.90005e-06	460443	ukb-b-2209	rs72684898	G	A	0.112428	|| id:ukb-b-2209	TRUE	reported	igd	4.33366e-05	19.9548
73	4	185356172	-0.00887413	0.00202443	1.2e-05	460443	ukb-b-2209	rs793812	T	C	0.356823	|| id:ukb-b-2209	TRUE	reported	igd	4.17304e-05	19.2152
74	4	3381990	-0.0104283	0.00215774	1.29999e-06	460443	ukb-b-2209	rs13138393	A	G	0.282067	|| id:ukb-b-2209	TRUE	reported	igd	5.0726e-05	23.3575
75	4	132569965	-0.0114618	0.00244881	2.90001e-06	460443	ukb-b-2209	rs13113700	A	C	0.190347	|| id:ukb-b-2209	TRUE	reported	igd	4.75772e-05	21.9075
76	4	30831942	-0.0123923	0.0023307	1.09999e-07	460443	ukb-b-2209	rs6842641	T	C	0.214263	|| id:ukb-b-2209	TRUE	reported	igd	6.13944e-05	28.2702
77	4	172555741	-0.0120879	0.0027935	1.5e-05	460443	ukb-b-2209	rs2200989	C	T	0.864748	|| id:ukb-b-2209	TRUE	reported	igd	4.06641e-05	18.7242
78	4	42554846	-0.00952084	0.00222354	1.89998e-05	460443	ukb-b-2209	rs4241701	A	T	0.751168	|| id:ukb-b-2209	TRUE	reported	igd	3.98169e-05	18.3341
79	4	46757604	-0.0162143	0.00324646	5.89997e-07	460443	ukb-b-2209	rs79655964	C	T	0.097976	|| id:ukb-b-2209	TRUE	reported	igd	5.41723e-05	24.9445
80	4	100239319	-0.0268986	0.00580214	3.59998e-06	460443	ukb-b-2209	rs1229984	C	T	0.972778	|| id:ukb-b-2209	TRUE	reported	igd	4.66753e-05	21.4922
81	4	150210668	-0.0110205	0.00231638	2e-06	460443	ukb-b-2209	rs4579097	A	G	0.225069	|| id:ukb-b-2209	TRUE	reported	igd	4.9157e-05	22.635
82	5	166811498	-0.0108521	0.00191598	1.5e-08	460443	ukb-b-2209	rs10061973	T	G	0.5139	|| id:ukb-b-2209	TRUE	reported	igd	6.9669e-05	32.0807
83	5	41396930	-0.0107329	0.00233026	4.09996e-06	460443	ukb-b-2209	rs55688158	G	T	0.229707	|| id:ukb-b-2209	TRUE	reported	igd	4.60712e-05	21.214
84	5	164518993	0.0112394	0.0019672	1.09999e-08	460443	ukb-b-2209	rs10076975	C	T	0.381413	|| id:ukb-b-2209	TRUE	reported	igd	7.08896e-05	32.6428
85	5	179665572	0.0100302	0.00231661	1.5e-05	460443	ukb-b-2209	rs4700729	T	A	0.322383	|| id:ukb-b-2209	TRUE	reported	igd	4.07118e-05	18.7461
86	5	60771688	-0.00987203	0.00195814	4.60002e-07	460443	ukb-b-2209	rs13160801	G	C	0.390228	|| id:ukb-b-2209	TRUE	reported	igd	5.51983e-05	25.417
87	5	141426179	-0.00969394	0.00200533	1.29999e-06	460443	ukb-b-2209	rs11747857	T	C	0.372351	|| id:ukb-b-2209	TRUE	reported	igd	5.07494e-05	23.3683
88	5	87751752	0.00854864	0.00192078	8.60003e-06	460443	ukb-b-2209	rs7728883	A	G	0.461398	|| id:ukb-b-2209	TRUE	reported	igd	4.30174e-05	19.8078
89	5	50241241	-0.00845886	0.00197682	1.89998e-05	460443	ukb-b-2209	rs151998	A	G	0.378389	|| id:ukb-b-2209	TRUE	reported	igd	3.97646e-05	18.31
90	5	85618033	0.00972947	0.00191687	3.89996e-07	460443	ukb-b-2209	rs34506528	T	C	0.510673	|| id:ukb-b-2209	TRUE	reported	igd	5.59491e-05	25.7627
91	5	144467735	-0.0103287	0.0019471	1.09999e-07	460443	ukb-b-2209	rs11740769	T	C	0.413608	|| id:ukb-b-2209	TRUE	reported	igd	6.111e-05	28.1393
92	5	11977349	-0.0104311	0.00195478	9.49992e-08	460443	ukb-b-2209	rs730925	T	A	0.405067	|| id:ukb-b-2209	TRUE	reported	igd	6.18389e-05	28.4749
93	5	102143618	-0.00996473	0.00198522	5.19996e-07	460443	ukb-b-2209	rs37013	A	G	0.634982	|| id:ukb-b-2209	TRUE	reported	igd	5.4716e-05	25.1949
94	6	16743425	-0.0108064	0.00249082	1.40001e-05	460443	ukb-b-2209	rs1144699	C	T	0.181633	|| id:ukb-b-2209	TRUE	reported	igd	4.08774e-05	18.8224
95	6	5246447	0.0449715	0.0100113	7.10003e-06	460443	ukb-b-2209	rs145458724	G	A	0.00944	|| id:ukb-b-2209	TRUE	reported	igd	4.38227e-05	20.1786
96	6	94835347	0.0153797	0.00343057	7.39997e-06	460443	ukb-b-2209	rs9452562	G	C	0.085808	|| id:ukb-b-2209	TRUE	reported	igd	4.36484e-05	20.0984
97	6	155847549	0.0140098	0.00192207	3.10027e-13	460443	ukb-b-2209	rs4869859	C	T	0.449939	|| id:ukb-b-2209	TRUE	reported	igd	0.000115372	53.128
98	6	43258237	-0.00880249	0.00201345	1.2e-05	460443	ukb-b-2209	rs2756175	C	T	0.350227	|| id:ukb-b-2209	TRUE	reported	igd	4.15084e-05	19.1129
99	6	73158346	0.0102022	0.00194264	1.5e-07	460443	ukb-b-2209	rs1339229	G	A	0.482877	|| id:ukb-b-2209	TRUE	reported	igd	5.98965e-05	27.5804
100	6	32120715	-0.0125065	0.00206407	1.40001e-09	460443	ukb-b-2209	rs1053924	C	T	0.686074	|| id:ukb-b-2209	TRUE	reported	igd	7.97282e-05	36.7131
101	6	57340919	-0.00925434	0.00198535	3.09999e-06	460443	ukb-b-2209	rs7749444	T	C	0.469649	|| id:ukb-b-2209	TRUE	reported	igd	4.71868e-05	21.7278
102	6	99505695	0.0235731	0.00539209	1.2e-05	460443	ukb-b-2209	rs78474483	G	A	0.034444	|| id:ukb-b-2209	TRUE	reported	igd	4.15074e-05	19.1125
103	6	129670548	0.0199904	0.00425606	2.59998e-06	460443	ukb-b-2209	rs17057158	T	C	0.053451	|| id:ukb-b-2209	TRUE	reported	igd	4.79105e-05	22.061
104	6	26488860	-0.0237173	0.00284003	6.79986e-17	460443	ukb-b-2209	rs16891727	A	C	0.129814	|| id:ukb-b-2209	TRUE	reported	igd	0.000151441	69.7401
105	6	32586831	0.00913347	0.00206389	9.59997e-06	460443	ukb-b-2209	rs13191810	T	C	0.312048	|| id:ukb-b-2209	TRUE	reported	igd	4.25309e-05	19.5838
106	6	88103149	0.012772	0.00223239	1.09999e-08	460443	ukb-b-2209	rs12663865	A	G	0.758185	|| id:ukb-b-2209	TRUE	reported	igd	7.10838e-05	32.7322
107	6	33864137	-0.0127362	0.00276275	4e-06	460443	ukb-b-2209	rs6903171	C	G	0.138636	|| id:ukb-b-2209	TRUE	reported	igd	4.61531e-05	21.2517
108	6	74265528	-0.00906557	0.00204324	9.09997e-06	460443	ukb-b-2209	rs112813872	T	C	0.325775	|| id:ukb-b-2209	TRUE	reported	igd	4.27521e-05	19.6856
109	6	92220347	-0.0102698	0.0019211	8.99995e-08	460443	ukb-b-2209	rs12189953	T	A	0.45169	|| id:ukb-b-2209	TRUE	reported	igd	6.20613e-05	28.5774
110	6	157106114	-0.0111818	0.00235386	2e-06	460443	ukb-b-2209	rs112139144	A	G	0.208794	|| id:ukb-b-2209	TRUE	reported	igd	4.90078e-05	22.5663
111	7	44066905	0.0102945	0.00214285	1.6e-06	460443	ukb-b-2209	rs62458738	A	G	0.277598	|| id:ukb-b-2209	TRUE	reported	igd	5.01221e-05	23.0794
112	7	77791389	-0.0124886	0.00247951	4.70002e-07	460443	ukb-b-2209	rs56096330	A	G	0.182193	|| id:ukb-b-2209	TRUE	reported	igd	5.50929e-05	25.3684
113	7	48930977	-0.00828751	0.00191952	1.6e-05	460443	ukb-b-2209	rs38789	T	C	0.46944	|| id:ukb-b-2209	TRUE	reported	igd	4.04827e-05	18.6406
114	7	10809637	-0.0130197	0.00249209	1.7e-07	460443	ukb-b-2209	rs79785912	C	T	0.181432	|| id:ukb-b-2209	TRUE	reported	igd	5.92752e-05	27.2943
115	7	147495973	-0.0165679	0.00380141	1.29999e-05	460443	ukb-b-2209	rs10271363	A	C	0.068828	|| id:ukb-b-2209	TRUE	reported	igd	4.12526e-05	18.9952
116	7	114573691	-0.0324823	0.00750697	1.5e-05	460443	ukb-b-2209	rs142267738	G	A	0.016837	|| id:ukb-b-2209	TRUE	reported	igd	4.06603e-05	18.7224
117	7	129992509	0.00843174	0.0019193	1.09999e-05	460443	ukb-b-2209	rs11760909	G	A	0.524479	|| id:ukb-b-2209	TRUE	reported	igd	4.19136e-05	19.2995
118	7	95760694	-0.0123535	0.00195628	2.69998e-10	460443	ukb-b-2209	rs6465487	G	A	0.399814	|| id:ukb-b-2209	TRUE	reported	igd	8.65973e-05	39.8764
119	7	3475240	-0.00999932	0.00192415	2e-07	460443	ukb-b-2209	rs6965147	T	G	0.452542	|| id:ukb-b-2209	TRUE	reported	igd	5.86492e-05	27.0061
120	7	16059935	-0.0106991	0.00241333	9.29994e-06	460443	ukb-b-2209	rs6950895	C	T	0.803121	|| id:ukb-b-2209	TRUE	reported	igd	4.26842e-05	19.6544
121	7	75979679	0.0251912	0.00551787	5e-06	460443	ukb-b-2209	rs11763069	A	G	0.032592	|| id:ukb-b-2209	TRUE	reported	igd	4.52647e-05	20.8426
122	7	114349656	0.0237355	0.00518135	4.60002e-06	460443	ukb-b-2209	rs957523	C	T	0.035229	|| id:ukb-b-2209	TRUE	reported	igd	4.55738e-05	20.985
123	7	70509482	-0.00857564	0.00191572	7.59994e-06	460443	ukb-b-2209	rs1525306	A	G	0.507775	|| id:ukb-b-2209	TRUE	reported	igd	4.35185e-05	20.0386
124	7	14207740	-0.0132745	0.00244042	5.30005e-08	460443	ukb-b-2209	rs6960970	C	T	0.803633	|| id:ukb-b-2209	TRUE	reported	igd	6.42545e-05	29.5873
125	7	55134272	0.0114954	0.00244955	2.69998e-06	460443	ukb-b-2209	rs1558542	T	C	0.188603	|| id:ukb-b-2209	TRUE	reported	igd	4.78276e-05	22.0229
126	7	121947456	0.0176735	0.00231943	2.49977e-14	460443	ukb-b-2209	rs11767283	G	A	0.221709	|| id:ukb-b-2209	TRUE	reported	igd	0.000126082	58.0605
127	7	111308595	-0.00965141	0.00202551	1.89998e-06	460443	ukb-b-2209	rs6951862	G	A	0.662359	|| id:ukb-b-2209	TRUE	reported	igd	4.93078e-05	22.7044
128	7	116559140	0.0203022	0.00428782	2.19999e-06	460443	ukb-b-2209	rs116900901	G	T	0.053496	|| id:ukb-b-2209	TRUE	reported	igd	4.86873e-05	22.4187
129	8	136263852	0.0345353	0.007586	5.30005e-06	460443	ukb-b-2209	rs72728493	G	A	0.016162	|| id:ukb-b-2209	TRUE	reported	igd	4.50096e-05	20.7252
130	8	22725605	-0.0223715	0.00490519	5.1e-06	460443	ukb-b-2209	rs2457435	C	T	0.959995	|| id:ukb-b-2209	TRUE	reported	igd	4.51734e-05	20.8006
131	8	80208701	-0.0378682	0.00881356	1.7e-05	460443	ukb-b-2209	rs76405677	G	A	0.012766	|| id:ukb-b-2209	TRUE	reported	igd	4.00916e-05	18.4606
132	8	9195378	-0.0104118	0.00226362	4.20001e-06	460443	ukb-b-2209	rs11990096	T	A	0.764747	|| id:ukb-b-2209	TRUE	reported	igd	4.59461e-05	21.1564
133	8	105703852	-0.0105345	0.0023524	7.49998e-06	460443	ukb-b-2209	rs3857891	G	A	0.789758	|| id:ukb-b-2209	TRUE	reported	igd	4.35523e-05	20.0541
134	8	59816868	0.0101847	0.00195078	1.79999e-07	460443	ukb-b-2209	rs55871839	C	T	0.417009	|| id:ukb-b-2209	TRUE	reported	igd	5.91941e-05	27.257
135	8	140968751	-0.0084683	0.00195454	1.5e-05	460443	ukb-b-2209	rs34584814	A	G	0.400793	|| id:ukb-b-2209	TRUE	reported	igd	4.07671e-05	18.7716
136	8	64604218	0.0146906	0.00214766	7.89951e-12	460443	ukb-b-2209	rs790564	C	A	0.722952	|| id:ukb-b-2209	TRUE	reported	igd	0.000101608	46.7893
137	8	51493517	-0.0115648	0.0021787	1.09999e-07	460443	ukb-b-2209	rs6988032	T	G	0.737609	|| id:ukb-b-2209	TRUE	reported	igd	6.11898e-05	28.176
138	8	143297312	0.00971083	0.00199088	1.09999e-06	460443	ukb-b-2209	rs11777164	T	C	0.36591	|| id:ukb-b-2209	TRUE	reported	igd	5.16683e-05	23.7914
139	8	10009949	0.0148173	0.00194936	2.90001e-14	460443	ukb-b-2209	rs11986122	G	C	0.422568	|| id:ukb-b-2209	TRUE	reported	igd	0.000125465	57.7766
140	9	15637447	-0.0107206	0.00192877	2.69998e-08	460443	ukb-b-2209	rs9886779	A	T	0.439213	|| id:ukb-b-2209	TRUE	reported	igd	6.70922e-05	30.8941
141	9	38264783	0.0420623	0.00973827	1.6e-05	460443	ukb-b-2209	rs189642887	C	T	0.010445	|| id:ukb-b-2209	TRUE	reported	igd	4.05162e-05	18.6561
142	9	128695180	-0.0100098	0.00206656	1.29999e-06	460443	ukb-b-2209	rs10819087	G	A	0.687437	|| id:ukb-b-2209	TRUE	reported	igd	5.09515e-05	23.4613
143	9	14113903	0.0119587	0.00237303	4.70002e-07	460443	ukb-b-2209	rs573057	C	A	0.211578	|| id:ukb-b-2209	TRUE	reported	igd	5.5152e-05	25.3957
144	9	72936849	0.0312797	0.00590332	1.2e-07	460443	ukb-b-2209	rs77869596	G	A	0.02755	|| id:ukb-b-2209	TRUE	reported	igd	6.0972e-05	28.0757
145	9	83302673	0.0208767	0.00401052	1.89998e-07	460443	ukb-b-2209	rs77424805	T	A	0.063045	|| id:ukb-b-2209	TRUE	reported	igd	5.88465e-05	27.097
146	9	126395188	-0.00981482	0.00199784	8.99995e-07	460443	ukb-b-2209	rs10283413	T	A	0.364827	|| id:ukb-b-2209	TRUE	reported	igd	5.24137e-05	24.1347
147	9	106772283	-0.0116474	0.00191252	1.09999e-09	460443	ukb-b-2209	rs552234	A	G	0.495449	|| id:ukb-b-2209	TRUE	reported	igd	8.05444e-05	37.0889
148	9	92077132	-0.0101074	0.0019684	2.80001e-07	460443	ukb-b-2209	rs11265908	C	T	0.386734	|| id:ukb-b-2209	TRUE	reported	igd	5.726e-05	26.3664
149	9	109150784	0.00972701	0.00222384	1.2e-05	460443	ukb-b-2209	rs2135745	G	C	0.751439	|| id:ukb-b-2209	TRUE	reported	igd	4.15487e-05	19.1315
150	9	8141845	0.0101871	0.00219376	3.40001e-06	460443	ukb-b-2209	rs733069	C	T	0.255823	|| id:ukb-b-2209	TRUE	reported	igd	4.68303e-05	21.5636
151	10	126692423	-0.0126279	0.00256907	8.9e-07	460443	ukb-b-2209	rs3781441	A	C	0.168385	|| id:ukb-b-2209	TRUE	reported	igd	5.24701e-05	24.1606
152	10	2269933	-0.0100358	0.00197108	3.59998e-07	460443	ukb-b-2209	rs7919624	T	C	0.380026	|| id:ukb-b-2209	TRUE	reported	igd	5.62983e-05	25.9235
153	10	32161310	-0.00904666	0.00209264	1.5e-05	460443	ukb-b-2209	rs7906054	T	C	0.296645	|| id:ukb-b-2209	TRUE	reported	igd	4.05877e-05	18.689
154	10	30402103	-0.00971017	0.00219259	9.49992e-06	460443	ukb-b-2209	rs61841153	T	G	0.25883	|| id:ukb-b-2209	TRUE	reported	igd	4.25936e-05	19.6127
155	10	64839681	-0.0109044	0.00225587	1.29999e-06	460443	ukb-b-2209	rs79059303	C	T	0.238226	|| id:ukb-b-2209	TRUE	reported	igd	5.07432e-05	23.3654
156	10	72349141	0.00893164	0.00202721	1.09999e-05	460443	ukb-b-2209	rs57301804	A	C	0.336869	|| id:ukb-b-2209	TRUE	reported	igd	4.21571e-05	19.4117
157	10	33845729	-0.00956158	0.00203601	2.69998e-06	460443	ukb-b-2209	rs2601759	C	T	0.66976	|| id:ukb-b-2209	TRUE	reported	igd	4.78964e-05	22.0545
158	10	90094461	0.00826367	0.00191678	1.6e-05	460443	ukb-b-2209	rs1346226	G	T	0.499289	|| id:ukb-b-2209	TRUE	reported	igd	4.03653e-05	18.5866
159	10	73104371	-0.00938363	0.00208199	6.59994e-06	460443	ukb-b-2209	rs883763	A	C	0.66131	|| id:ukb-b-2209	TRUE	reported	igd	4.41153e-05	20.3134
160	10	117697088	0.022588	0.00505452	7.90005e-06	460443	ukb-b-2209	rs11197478	T	C	0.037089	|| id:ukb-b-2209	TRUE	reported	igd	4.33712e-05	19.9707
161	10	104612941	-0.0151872	0.00343342	9.69996e-06	460443	ukb-b-2209	rs150786824	A	G	0.084763	|| id:ukb-b-2209	TRUE	reported	igd	4.2492e-05	19.5659
162	10	21847178	-0.0201462	0.00207341	2.60016e-22	460443	ukb-b-2209	rs10828250	G	C	0.309332	|| id:ukb-b-2209	TRUE	reported	igd	0.000204999	94.4091
163	10	80939219	0.0111218	0.00197362	1.7e-08	460443	ukb-b-2209	rs703987	C	G	0.615005	|| id:ukb-b-2209	TRUE	reported	igd	6.89632e-05	31.7557
164	11	79217391	0.0125555	0.00193806	9.30037e-11	460443	ukb-b-2209	rs4278546	G	A	0.441085	|| id:ukb-b-2209	TRUE	reported	igd	9.11419e-05	41.9693
165	11	80768250	0.00900939	0.00191718	2.59998e-06	460443	ukb-b-2209	rs17414123	T	C	0.493345	|| id:ukb-b-2209	TRUE	reported	igd	4.79588e-05	22.0833
166	11	127569476	0.0436805	0.010177	1.79999e-05	460443	ukb-b-2209	rs79461324	C	T	0.008913	|| id:ukb-b-2209	TRUE	reported	igd	4.00076e-05	18.4219
167	11	68755113	-0.0095307	0.00220356	1.5e-05	460443	ukb-b-2209	rs2602824	G	A	0.746606	|| id:ukb-b-2209	TRUE	reported	igd	4.06262e-05	18.7067
168	11	111452040	-0.0151398	0.00210253	6.00067e-13	460443	ukb-b-2209	rs631490	C	G	0.709106	|| id:ukb-b-2209	TRUE	reported	igd	0.000112598	51.8506
169	11	7938306	0.010166	0.00195724	2.1e-07	460443	ukb-b-2209	rs72484727	A	G	0.39378	|| id:ukb-b-2209	TRUE	reported	igd	5.85883e-05	26.978
170	11	103437507	0.013491	0.0031237	1.6e-05	460443	ukb-b-2209	rs75224233	G	C	0.107043	|| id:ukb-b-2209	TRUE	reported	igd	4.05094e-05	18.653
171	11	126596003	0.0141226	0.00260642	5.99998e-08	460443	ukb-b-2209	rs12576625	C	T	0.839279	|| id:ukb-b-2209	TRUE	reported	igd	6.37583e-05	29.3588
172	11	28728332	-0.0112998	0.00206615	4.49997e-08	460443	ukb-b-2209	rs510161	G	C	0.31037	|| id:ukb-b-2209	TRUE	reported	igd	6.49552e-05	29.91
173	11	3160388	-0.00913354	0.00196377	3.29997e-06	460443	ukb-b-2209	rs11025569	T	C	0.61544	|| id:ukb-b-2209	TRUE	reported	igd	4.69787e-05	21.6319
174	11	46390680	0.0197559	0.0034254	8e-09	460443	ukb-b-2209	rs61882686	A	C	0.085234	|| id:ukb-b-2209	TRUE	reported	igd	7.22377e-05	33.2636
175	11	83204132	-0.0115225	0.00194153	2.90001e-09	460443	ukb-b-2209	rs11607886	C	T	0.584407	|| id:ukb-b-2209	TRUE	reported	igd	7.64885e-05	35.2211
176	11	91603065	-0.0118946	0.00264695	7.00003e-06	460443	ukb-b-2209	rs73548396	T	G	0.156836	|| id:ukb-b-2209	TRUE	reported	igd	4.38544e-05	20.1933
177	11	29517349	0.0259261	0.00563199	4.20001e-06	460443	ukb-b-2209	rs72887359	G	C	0.029937	|| id:ukb-b-2209	TRUE	reported	igd	4.60209e-05	21.1909
178	11	56464596	0.0233931	0.00542861	1.6e-05	460443	ukb-b-2209	rs143165341	G	T	0.03251	|| id:ukb-b-2209	TRUE	reported	igd	4.03278e-05	18.5693
179	11	58114984	0.00881216	0.00192308	4.60002e-06	460443	ukb-b-2209	rs4261301	T	C	0.452602	|| id:ukb-b-2209	TRUE	reported	igd	4.5601e-05	20.9975
180	12	110057250	-0.0282201	0.00301071	7.00003e-21	460443	ukb-b-2209	rs35287743	T	G	0.115869	|| id:ukb-b-2209	TRUE	reported	igd	0.000190775	87.8572
181	12	46412001	-0.0097889	0.00194046	4.49997e-07	460443	ukb-b-2209	rs10880887	T	C	0.422692	|| id:ukb-b-2209	TRUE	reported	igd	5.52661e-05	25.4482
182	12	23697725	-0.0104762	0.00206762	4e-07	460443	ukb-b-2209	rs7965154	A	C	0.313497	|| id:ukb-b-2209	TRUE	reported	igd	5.57527e-05	25.6723
183	12	125713890	0.0184759	0.00428047	1.6e-05	460443	ukb-b-2209	rs73233323	C	T	0.052432	|| id:ukb-b-2209	TRUE	reported	igd	4.04608e-05	18.6306
184	12	52176235	0.0135799	0.00220965	8e-10	460443	ukb-b-2209	rs303817	G	A	0.751146	|| id:ukb-b-2209	TRUE	reported	igd	8.20228e-05	37.7698
185	12	112233018	-0.00930854	0.0020378	4.90004e-06	460443	ukb-b-2209	rs10744777	C	T	0.326258	|| id:ukb-b-2209	TRUE	reported	igd	4.53153e-05	20.8659
186	12	94545898	-0.012209	0.00238592	3.09999e-07	460443	ukb-b-2209	rs3847799	C	A	0.797566	|| id:ukb-b-2209	TRUE	reported	igd	5.68654e-05	26.1846
187	13	54220229	0.0149567	0.00265295	1.7e-08	460443	ukb-b-2209	rs1361016	G	T	0.844853	|| id:ukb-b-2209	TRUE	reported	igd	6.90252e-05	31.7842
188	13	61172365	0.01018	0.00230341	9.90011e-06	460443	ukb-b-2209	rs9538772	A	G	0.222059	|| id:ukb-b-2209	TRUE	reported	igd	4.24188e-05	19.5322
189	13	59412819	-0.0127449	0.00223046	1.09999e-08	460443	ukb-b-2209	rs9597870	G	T	0.245844	|| id:ukb-b-2209	TRUE	reported	igd	7.09051e-05	32.6499
190	13	72748285	0.0110916	0.00223476	6.90001e-07	460443	ukb-b-2209	rs7338243	A	G	0.24386	|| id:ukb-b-2209	TRUE	reported	igd	5.34968e-05	24.6334
191	13	93477312	-0.0157428	0.00273045	8.10009e-09	460443	ukb-b-2209	rs9301837	A	C	0.143273	|| id:ukb-b-2209	TRUE	reported	igd	7.21919e-05	33.2425
192	13	101252635	-0.0122298	0.00192275	2e-10	460443	ukb-b-2209	rs12855717	T	C	0.526774	|| id:ukb-b-2209	TRUE	reported	igd	8.78575e-05	40.4568
193	13	38512532	0.00907388	0.00208244	1.29999e-05	460443	ukb-b-2209	rs9548113	C	T	0.303425	|| id:ukb-b-2209	TRUE	reported	igd	4.12332e-05	18.9862
194	13	55975115	-0.0220014	0.00215651	1.9002e-24	460443	ukb-b-2209	rs3124402	G	A	0.733261	|| id:ukb-b-2209	TRUE	reported	igd	0.000226008	104.087
195	13	47735805	0.0293128	0.00662493	9.69996e-06	460443	ukb-b-2209	rs7988276	A	T	0.021846	|| id:ukb-b-2209	TRUE	reported	igd	4.25165e-05	19.5772
196	14	83454485	-0.00908313	0.00193287	2.59998e-06	460443	ukb-b-2209	rs1263459	A	G	0.426008	|| id:ukb-b-2209	TRUE	reported	igd	4.79589e-05	22.0833
197	14	59071100	-0.0084826	0.00197238	1.7e-05	460443	ukb-b-2209	rs468213	G	C	0.39075	|| id:ukb-b-2209	TRUE	reported	igd	4.01683e-05	18.4959
198	14	25536371	-0.00895035	0.00192834	3.50002e-06	460443	ukb-b-2209	rs7147583	A	G	0.564892	|| id:ukb-b-2209	TRUE	reported	igd	4.67861e-05	21.5432
199	14	23650191	0.0108608	0.00196936	3.50002e-08	460443	ukb-b-2209	rs4982738	A	G	0.582899	|| id:ukb-b-2209	TRUE	reported	igd	6.60494e-05	30.4139
200	14	29766012	-0.0145833	0.00199948	2.99985e-13	460443	ukb-b-2209	rs1951286	G	T	0.644911	|| id:ukb-b-2209	TRUE	reported	igd	0.000115518	53.1956
201	14	33657980	-0.00829284	0.00193067	1.7e-05	460443	ukb-b-2209	rs912857	T	C	0.542625	|| id:ukb-b-2209	TRUE	reported	igd	4.0068e-05	18.4497
202	14	72413545	0.012301	0.00287469	1.89998e-05	460443	ukb-b-2209	rs17768231	G	C	0.127943	|| id:ukb-b-2209	TRUE	reported	igd	3.97654e-05	18.3104
203	14	98886128	-0.0113956	0.00211647	7.29995e-08	460443	ukb-b-2209	rs10137526	T	G	0.287976	|| id:ukb-b-2209	TRUE	reported	igd	6.29574e-05	28.99
204	14	46305660	0.0336794	0.00751309	7.39997e-06	460443	ukb-b-2209	rs142430412	T	C	0.018086	|| id:ukb-b-2209	TRUE	reported	igd	4.36412e-05	20.0951
205	14	100279492	-0.0109641	0.00196607	2.5e-08	460443	ukb-b-2209	rs12896749	C	G	0.384721	|| id:ukb-b-2209	TRUE	reported	igd	6.75372e-05	31.099
206	14	98092019	-0.027795	0.0058291	1.89998e-06	460443	ukb-b-2209	rs139348162	T	G	0.031413	|| id:ukb-b-2209	TRUE	reported	igd	4.93779e-05	22.7368
207	15	47867762	0.0146421	0.00192478	2.80027e-14	460443	ukb-b-2209	rs28533540	A	G	0.534203	|| id:ukb-b-2209	TRUE	reported	igd	0.000125665	57.8686
208	15	95312071	0.00977226	0.00206306	2.19999e-06	460443	ukb-b-2209	rs12906962	C	T	0.320345	|| id:ukb-b-2209	TRUE	reported	igd	4.8727e-05	22.437
209	15	35933286	0.0110217	0.00236968	3.29997e-06	460443	ukb-b-2209	rs12906493	C	T	0.211093	|| id:ukb-b-2209	TRUE	reported	igd	4.69809e-05	21.633
210	15	79472522	-0.0104793	0.00201445	2e-07	460443	ukb-b-2209	rs4778971	G	A	0.589366	|| id:ukb-b-2209	TRUE	reported	igd	5.87693e-05	27.0614
211	15	68128484	0.0145706	0.00338104	1.6e-05	460443	ukb-b-2209	rs12591231	A	G	0.088397	|| id:ukb-b-2209	TRUE	reported	igd	4.0333e-05	18.5717
212	16	51495068	-0.0133201	0.0020015	2.80027e-11	460443	ukb-b-2209	rs9889161	T	G	0.357929	|| id:ukb-b-2209	TRUE	reported	igd	9.61803e-05	44.2896
213	16	65808760	-0.0132797	0.00282072	2.5e-06	460443	ukb-b-2209	rs11648715	G	A	0.132257	|| id:ukb-b-2209	TRUE	reported	igd	4.81349e-05	22.1643
214	16	72910491	-0.00927999	0.00197398	2.59998e-06	460443	ukb-b-2209	rs7404229	G	A	0.614177	|| id:ukb-b-2209	TRUE	reported	igd	4.79969e-05	22.1008
215	16	82538255	0.0312201	0.00655666	1.89998e-06	460443	ukb-b-2209	rs141652736	C	G	0.022366	|| id:ukb-b-2209	TRUE	reported	igd	4.92386e-05	22.6726
216	16	9541490	0.0245938	0.00519868	2.19999e-06	460443	ukb-b-2209	rs117551050	C	A	0.035003	|| id:ukb-b-2209	TRUE	reported	igd	4.86036e-05	22.3802
217	16	89964309	-0.0128887	0.00297684	1.5e-05	460443	ukb-b-2209	rs7194371	G	A	0.116787	|| id:ukb-b-2209	TRUE	reported	igd	4.07112e-05	18.7459
218	16	24353071	-0.00828948	0.00191719	1.5e-05	460443	ukb-b-2209	rs7184217	T	C	0.514196	|| id:ukb-b-2209	TRUE	reported	igd	4.06004e-05	18.6949
219	16	53800954	0.0184814	0.00194873	2.49977e-21	460443	ukb-b-2209	rs1421085	C	T	0.40341	|| id:ukb-b-2209	TRUE	reported	igd	0.000195302	89.9424
220	16	6534213	-0.00854396	0.00192265	8.79995e-06	460443	ukb-b-2209	rs1420077	A	G	0.509309	|| id:ukb-b-2209	TRUE	reported	igd	4.28868e-05	19.7477
221	16	83683945	0.0225669	0.00219679	9.3994e-25	460443	ukb-b-2209	rs11859365	C	A	0.253765	|| id:ukb-b-2209	TRUE	reported	igd	0.000229135	105.527
222	16	20144475	-0.0110857	0.00234426	2.30001e-06	460443	ukb-b-2209	rs1925517	A	G	0.786918	|| id:ukb-b-2209	TRUE	reported	igd	4.85644e-05	22.3621
223	16	53945738	0.0476438	0.0110652	1.7e-05	460443	ukb-b-2209	rs149241099	A	C	0.008554	|| id:ukb-b-2209	TRUE	reported	igd	4.02625e-05	18.5393
224	16	58768129	0.0133697	0.0028011	1.79999e-06	460443	ukb-b-2209	rs11558171	A	C	0.139895	|| id:ukb-b-2209	TRUE	reported	igd	4.94753e-05	22.7816
225	16	87670957	-0.00940722	0.0021731	1.5e-05	460443	ukb-b-2209	rs825581	C	T	0.287367	|| id:ukb-b-2209	TRUE	reported	igd	4.06977e-05	18.7396
226	17	2068932	0.00920523	0.00208553	1e-05	460443	ukb-b-2209	rs4790881	A	C	0.69877	|| id:ukb-b-2209	TRUE	reported	igd	4.23099e-05	19.482
227	17	31764917	-0.0167698	0.00327094	2.90001e-07	460443	ukb-b-2209	rs72821178	C	T	0.094121	|| id:ukb-b-2209	TRUE	reported	igd	5.70834e-05	26.285
228	17	45332231	0.0111238	0.00259642	1.79999e-05	460443	ukb-b-2209	rs2015049	A	G	0.162634	|| id:ukb-b-2209	TRUE	reported	igd	3.98624e-05	18.355
229	17	29389026	-0.0178328	0.00273746	7.29962e-11	460443	ukb-b-2209	rs28623270	T	A	0.14872	|| id:ukb-b-2209	TRUE	reported	igd	9.21568e-05	42.4367
230	17	37817482	0.0119643	0.00216177	3.09999e-08	460443	ukb-b-2209	rs2271308	C	T	0.733181	|| id:ukb-b-2209	TRUE	reported	igd	6.65198e-05	30.6305
231	17	44189067	-0.013923	0.00194478	8.10028e-13	460443	ukb-b-2209	rs7225002	G	A	0.4144	|| id:ukb-b-2209	TRUE	reported	igd	0.000111301	51.2534
232	17	63549261	0.0106916	0.00230203	3.40001e-06	460443	ukb-b-2209	rs3923087	C	T	0.778602	|| id:ukb-b-2209	TRUE	reported	igd	4.68454e-05	21.5706
233	17	54984009	-0.00897587	0.00196992	5.19996e-06	460443	ukb-b-2209	rs205494	T	C	0.614157	|| id:ukb-b-2209	TRUE	reported	igd	4.50879e-05	20.7613
234	17	77539767	-0.0132925	0.00274668	1.29999e-06	460443	ukb-b-2209	rs74575358	C	T	0.140808	|| id:ukb-b-2209	TRUE	reported	igd	5.08627e-05	23.4205
235	18	53431951	-0.0162522	0.00260966	4.70002e-10	460443	ukb-b-2209	rs59355765	T	C	0.160079	|| id:ukb-b-2209	TRUE	reported	igd	8.42256e-05	38.7842
236	18	22772069	0.00972113	0.00192681	4.49997e-07	460443	ukb-b-2209	rs4131293	T	C	0.45132	|| id:ukb-b-2209	TRUE	reported	igd	5.52784e-05	25.4539
237	18	38222561	-0.0106989	0.00202754	1.29999e-07	460443	ukb-b-2209	rs8182438	T	C	0.335452	|| id:ukb-b-2209	TRUE	reported	igd	6.04696e-05	27.8444
238	18	35156177	-0.0129784	0.00229212	1.5e-08	460443	ukb-b-2209	rs7243428	G	A	0.224648	|| id:ukb-b-2209	TRUE	reported	igd	6.96244e-05	32.0602
239	18	58834567	-0.011216	0.00208626	7.59994e-08	460443	ukb-b-2209	rs154911	T	A	0.303302	|| id:ukb-b-2209	TRUE	reported	igd	6.27677e-05	28.9026
240	18	75890484	-0.00877168	0.00194102	6.19998e-06	460443	ukb-b-2209	rs8089386	C	T	0.427835	|| id:ukb-b-2209	TRUE	reported	igd	4.43517e-05	20.4223
241	18	1841371	0.0157617	0.00277809	1.40001e-08	460443	ukb-b-2209	rs9958909	G	T	0.139718	|| id:ukb-b-2209	TRUE	reported	igd	6.99048e-05	32.1893
242	18	73208445	-0.0110387	0.00203915	6.19998e-08	460443	ukb-b-2209	rs12966327	T	C	0.329122	|| id:ukb-b-2209	TRUE	reported	igd	6.36406e-05	29.3046
243	18	22701299	-0.0092322	0.00198527	3.29997e-06	460443	ukb-b-2209	rs55701338	C	A	0.367028	|| id:ukb-b-2209	TRUE	reported	igd	4.69651e-05	21.6257
244	19	22212505	-0.0106304	0.00194012	4.30002e-08	460443	ukb-b-2209	rs7254235	G	A	0.577254	|| id:ukb-b-2209	TRUE	reported	igd	6.51985e-05	30.022
245	19	37438329	-0.0159106	0.0028148	1.6e-08	460443	ukb-b-2209	rs75887709	G	A	0.13588	|| id:ukb-b-2209	TRUE	reported	igd	6.9386e-05	31.9504
246	19	49215095	-0.0192439	0.0019244	1.50003e-23	460443	ukb-b-2209	rs4002471	T	C	0.547362	|| id:ukb-b-2209	TRUE	reported	igd	0.000217133	99.9985
247	19	54977019	-0.0257338	0.00596929	1.6e-05	460443	ukb-b-2209	rs140440467	G	A	0.026578	|| id:ukb-b-2209	TRUE	reported	igd	4.03617e-05	18.5849
248	19	18467322	-0.0133895	0.00223333	2e-09	460443	ukb-b-2209	rs12983532	T	C	0.251137	|| id:ukb-b-2209	TRUE	reported	igd	7.80572e-05	35.9436
249	19	393044	0.00866183	0.0019263	6.90001e-06	460443	ukb-b-2209	rs8112127	T	A	0.518192	|| id:ukb-b-2209	TRUE	reported	igd	4.39113e-05	20.2195
250	19	34103683	0.00927804	0.00214926	1.6e-05	460443	ukb-b-2209	rs12460080	A	C	0.277333	|| id:ukb-b-2209	TRUE	reported	igd	4.04707e-05	18.6351
251	19	34807541	-0.00976099	0.00193429	4.49997e-07	460443	ukb-b-2209	rs2591847	A	G	0.560973	|| id:ukb-b-2209	TRUE	reported	igd	5.53025e-05	25.4649
252	20	44780150	0.0115315	0.00228489	4.49997e-07	460443	ukb-b-2209	rs6074041	A	G	0.229209	|| id:ukb-b-2209	TRUE	reported	igd	5.53148e-05	25.4706
253	20	49868671	0.00990963	0.0021452	3.79997e-06	460443	ukb-b-2209	rs6021076	G	T	0.709417	|| id:ukb-b-2209	TRUE	reported	igd	4.63429e-05	21.3392
254	20	31329704	-0.00970447	0.00194336	5.89997e-07	460443	ukb-b-2209	rs6119946	A	G	0.42455	|| id:ukb-b-2209	TRUE	reported	igd	5.41549e-05	24.9365
255	20	12150042	-0.00901212	0.00196172	4.30002e-06	460443	ukb-b-2209	rs2092910	T	C	0.602684	|| id:ukb-b-2209	TRUE	reported	igd	4.58336e-05	21.1046
256	20	33036482	0.0110001	0.00191451	9.20005e-09	460443	ukb-b-2209	rs6059844	G	A	0.495121	|| id:ukb-b-2209	TRUE	reported	igd	7.1692e-05	33.0123
257	20	43433547	0.00923637	0.00209133	1e-05	460443	ukb-b-2209	rs73288458	G	C	0.309354	|| id:ukb-b-2209	TRUE	reported	igd	4.23607e-05	19.5054
258	20	59802158	0.00911922	0.00204024	7.79992e-06	460443	ukb-b-2209	rs13040255	T	C	0.670239	|| id:ukb-b-2209	TRUE	reported	igd	4.33869e-05	19.978
259	20	61154107	-0.011542	0.0019184	1.79999e-09	460443	ukb-b-2209	rs6089753	T	C	0.530967	|| id:ukb-b-2209	TRUE	reported	igd	7.86093e-05	36.1978
260	20	12495731	0.0124683	0.00220977	1.7e-08	460443	ukb-b-2209	rs6033437	A	C	0.257329	|| id:ukb-b-2209	TRUE	reported	igd	6.91376e-05	31.836
261	21	22602630	0.00829636	0.0019339	1.79999e-05	460443	ukb-b-2209	rs2826740	G	A	0.437072	|| id:ukb-b-2209	TRUE	reported	igd	3.99681e-05	18.4037
262	21	23340050	0.0107114	0.00193719	3.2e-08	460443	ukb-b-2209	rs2827161	G	T	0.422842	|| id:ukb-b-2209	TRUE	reported	igd	6.63962e-05	30.5736
263	21	34343828	0.00911581	0.00196369	3.40001e-06	460443	ukb-b-2209	rs4817505	C	T	0.389559	|| id:ukb-b-2209	TRUE	reported	igd	4.68003e-05	21.5498
264	21	34477776	-0.00834836	0.00193702	1.6e-05	460443	ukb-b-2209	rs7276467	G	T	0.423467	|| id:ukb-b-2209	TRUE	reported	igd	4.03404e-05	18.5751
265	22	38324323	0.0100342	0.00198165	4.09996e-07	460443	ukb-b-2209	rs6000943	C	T	0.367797	|| id:ukb-b-2209	TRUE	reported	igd	5.56816e-05	25.6395
266	22	27267178	0.00916866	0.00193237	2.1e-06	460443	ukb-b-2209	rs13058717	C	T	0.432315	|| id:ukb-b-2209	TRUE	reported	igd	4.88916e-05	22.5128
267	22	31750013	0.0169856	0.00223087	2.70023e-14	460443	ukb-b-2209	rs9606833	C	T	0.243593	|| id:ukb-b-2209	TRUE	reported	igd	0.000125888	57.9711
268	22	48990047	0.00952726	0.0022177	1.7e-05	460443	ukb-b-2209	rs28451566	T	G	0.256728	|| id:ukb-b-2209	TRUE	reported	igd	4.00809e-05	18.4556
ukb-b-17627
	se.exposure	chr.exposure	pval.exposure	pos.exposure	beta.exposure	samplesize.exposure	id.exposure	SNP	effect_allele.exposure	other_allele.exposure	eaf.exposure	exposure	mr_keep.exposure	pval_origin.exposure	data_source.exposure	r2	F
1	0.00190407	1	1.09999e-07	66370116	-0.0101043	460880	ukb-b-17627	rs17417079	T	A	0.24572	|| id:ukb-b-17627	TRUE	reported	igd	6.10987e-05	28.1608
2	0.00188217	1	6.19998e-06	96418014	-0.00850507	460880	ukb-b-17627	rs7529022	T	C	0.245768	|| id:ukb-b-17627	TRUE	reported	igd	4.43028e-05	20.4191
3	0.00677285	1	1.5e-05	181832766	-0.0293047	460880	ukb-b-17627	rs76782076	T	C	0.014989	|| id:ukb-b-17627	TRUE	reported	igd	4.06187e-05	18.721
4	0.0017008	1	4.79999e-06	97564729	-0.00777543	460880	ukb-b-17627	rs11165780	A	G	0.348649	|| id:ukb-b-17627	TRUE	reported	igd	4.53456e-05	20.8997
5	0.00824038	1	4.39997e-06	116862180	0.0378533	460880	ukb-b-17627	rs116616457	A	C	0.011966	|| id:ukb-b-17627	TRUE	reported	igd	4.57831e-05	21.1014
6	0.00164231	1	1.09999e-05	192093397	0.00722368	460880	ukb-b-17627	rs12124622	A	G	0.568979	|| id:ukb-b-17627	TRUE	reported	igd	4.1976e-05	19.3466
7	0.00195142	1	7.79992e-06	204453320	0.00872373	460880	ukb-b-17627	rs11240748	T	C	0.221151	|| id:ukb-b-17627	TRUE	reported	igd	4.33607e-05	19.9849
8	0.00225683	1	1.7e-06	43356211	-0.0108099	460880	ukb-b-17627	rs17382631	A	C	0.170473	|| id:ukb-b-17627	TRUE	reported	igd	4.97779e-05	22.9427
9	0.0078425	2	7.59994e-06	106183713	-0.0351012	460880	ukb-b-17627	rs112184792	A	G	0.012792	|| id:ukb-b-17627	TRUE	reported	igd	4.34638e-05	20.0324
10	0.0016553	2	7.90005e-09	27730940	-0.00955354	460880	ukb-b-17627	rs1260326	C	T	0.604249	|| id:ukb-b-17627	TRUE	reported	igd	7.22697e-05	33.3099
11	0.00191996	2	1.40001e-09	144147475	0.0116344	460880	ukb-b-17627	rs16822430	C	T	0.23321	|| id:ukb-b-17627	TRUE	reported	igd	7.96675e-05	36.7199
12	0.00214161	2	1.09999e-05	207059063	0.00941767	460880	ukb-b-17627	rs67929831	A	G	0.172672	|| id:ukb-b-17627	TRUE	reported	igd	4.19566e-05	19.3377
13	0.00634585	2	2.39999e-06	204697332	-0.029953	460880	ukb-b-17627	rs78769094	T	C	0.016523	|| id:ukb-b-17627	TRUE	reported	igd	4.83384e-05	22.2792
14	0.00202829	2	1.40001e-09	208205711	0.0122842	460880	ukb-b-17627	rs11680516	C	T	0.202388	|| id:ukb-b-17627	TRUE	reported	igd	7.95813e-05	36.6802
15	0.00279793	2	5.69994e-06	226358003	-0.0126991	460880	ukb-b-17627	rs1431089	T	C	0.905933	|| id:ukb-b-17627	TRUE	reported	igd	4.46956e-05	20.6001
16	0.00976605	2	1.09999e-05	11640918	-0.0429397	460880	ukb-b-17627	rs139599876	T	C	0.007422	|| id:ukb-b-17627	TRUE	reported	igd	4.19444e-05	19.3321
17	0.00354624	2	3.69999e-06	104569126	-0.0164011	460880	ukb-b-17627	rs75702120	T	A	0.057741	|| id:ukb-b-17627	TRUE	reported	igd	4.64089e-05	21.3899
18	0.00215131	2	5.89997e-06	60292120	-0.00974463	460880	ukb-b-17627	rs80154573	C	T	0.182812	|| id:ukb-b-17627	TRUE	reported	igd	4.45161e-05	20.5174
19	0.00601588	2	9.29994e-07	86212682	-0.0295138	460880	ukb-b-17627	rs150075454	A	G	0.01922	|| id:ukb-b-17627	TRUE	reported	igd	5.22205e-05	24.0686
20	0.00761157	2	3.50002e-06	178267355	-0.035308	460880	ukb-b-17627	rs144833909	T	C	0.012271	|| id:ukb-b-17627	TRUE	reported	igd	4.66863e-05	21.5177
21	0.00175145	2	5.1e-07	45170153	-0.00879815	460880	ukb-b-17627	rs4953152	A	G	0.310289	|| id:ukb-b-17627	TRUE	reported	igd	5.47489e-05	25.234
22	0.00164585	3	5.80003e-06	7934093	-0.00746331	460880	ukb-b-17627	rs397804	C	A	0.589889	|| id:ukb-b-17627	TRUE	reported	igd	4.46144e-05	20.5627
23	0.00207565	3	1.29999e-05	88547484	0.00903792	460880	ukb-b-17627	rs6551328	T	C	0.186129	|| id:ukb-b-17627	TRUE	reported	igd	4.11361e-05	18.9595
24	0.00206077	3	5.49997e-07	185803594	-0.0103234	460880	ukb-b-17627	rs79262908	T	C	0.191691	|| id:ukb-b-17627	TRUE	reported	igd	5.44471e-05	25.0948
25	0.00313864	3	1.7e-05	165837291	-0.0134842	460880	ukb-b-17627	rs79247902	C	T	0.071912	|| id:ukb-b-17627	TRUE	reported	igd	4.00463e-05	18.4572
26	0.00163321	3	1.09999e-07	76733503	-0.00866728	460880	ukb-b-17627	rs4993942	G	T	0.470061	|| id:ukb-b-17627	TRUE	reported	igd	6.11037e-05	28.1631
27	0.00284347	3	1.40001e-05	85173920	-0.0123465	460880	ukb-b-17627	rs59850334	C	A	0.091281	|| id:ukb-b-17627	TRUE	reported	igd	4.09058e-05	18.8534
28	0.00341701	3	1.09999e-05	124862016	0.0150343	460880	ukb-b-17627	rs653526	A	G	0.939347	|| id:ukb-b-17627	TRUE	reported	igd	4.20018e-05	19.3585
29	0.00172892	3	1.7e-06	115105933	-0.00827838	460880	ukb-b-17627	rs7432182	A	G	0.671552	|| id:ukb-b-17627	TRUE	reported	igd	4.97429e-05	22.9266
30	0.00283451	3	5.1e-06	139732250	-0.0129298	460880	ukb-b-17627	rs9289595	A	G	0.090994	|| id:ukb-b-17627	TRUE	reported	igd	4.51461e-05	20.8078
31	0.00187829	3	5.69994e-06	44668037	-0.00852508	460880	ukb-b-17627	rs9814256	T	A	0.247006	|| id:ukb-b-17627	TRUE	reported	igd	4.46956e-05	20.6001
32	0.00164909	3	2.30001e-06	25122201	0.00779609	460880	ukb-b-17627	rs12638455	A	C	0.57835	|| id:ukb-b-17627	TRUE	reported	igd	4.84904e-05	22.3493
33	0.00781007	4	4e-06	23854482	0.0360181	460880	ukb-b-17627	rs60132501	T	C	0.011879	|| id:ukb-b-17627	TRUE	reported	igd	4.61449e-05	21.2682
34	0.00340151	4	2e-07	44870444	0.0176979	460880	ukb-b-17627	rs1603515	G	A	0.939542	|| id:ukb-b-17627	TRUE	reported	igd	5.87336e-05	27.0706
35	0.00163103	4	1.89998e-06	62128825	0.0077757	460880	ukb-b-17627	rs11723103	A	G	0.441581	|| id:ukb-b-17627	TRUE	reported	igd	4.93112e-05	22.7276
36	0.00489802	4	6.29999e-06	123541500	0.0221246	460880	ukb-b-17627	rs17884784	C	G	0.028654	|| id:ukb-b-17627	TRUE	reported	igd	4.42693e-05	20.4036
37	0.00400174	4	9.29994e-06	135910325	-0.0177349	460880	ukb-b-17627	rs113378760	A	G	0.043284	|| id:ukb-b-17627	TRUE	reported	igd	4.26141e-05	19.6407
38	0.00345541	4	1.7e-06	17085668	0.016534	460880	ukb-b-17627	rs13150190	T	C	0.940932	|| id:ukb-b-17627	TRUE	reported	igd	4.96761e-05	22.8957
39	0.00404959	4	7.19996e-06	1834447	0.0181787	460880	ukb-b-17627	rs56223366	C	G	0.041699	|| id:ukb-b-17627	TRUE	reported	igd	4.37217e-05	20.1512
40	0.00335965	4	3.89996e-06	60277449	0.0155025	460880	ukb-b-17627	rs71607209	T	A	0.063641	|| id:ukb-b-17627	TRUE	reported	igd	4.61963e-05	21.2919
41	0.00167831	4	1.7e-05	90214617	-0.00721722	460880	ukb-b-17627	rs754750	C	G	0.45037	|| id:ukb-b-17627	TRUE	reported	igd	4.01227e-05	18.4924
42	0.00261553	5	2.99999e-06	167710877	-0.0122208	460880	ukb-b-17627	rs4415102	T	C	0.113129	|| id:ukb-b-17627	TRUE	reported	igd	4.73665e-05	21.8312
43	0.00170434	5	8.50002e-08	60855070	-0.00913035	460880	ukb-b-17627	rs1445978	C	T	0.635955	|| id:ukb-b-17627	TRUE	reported	igd	6.22655e-05	28.6986
44	0.00164945	5	1e-05	152509939	0.00728638	460880	ukb-b-17627	rs2118793	A	C	0.57558	|| id:ukb-b-17627	TRUE	reported	igd	4.23389e-05	19.5139
45	0.00569426	5	1.2e-05	92743235	0.0248865	460880	ukb-b-17627	rs73133209	T	C	0.021492	|| id:ukb-b-17627	TRUE	reported	igd	4.14426e-05	19.1008
46	0.00183478	5	1.40001e-05	4706519	-0.00797542	460880	ukb-b-17627	rs4532332	A	G	0.733196	|| id:ukb-b-17627	TRUE	reported	igd	4.09952e-05	18.8946
47	0.00165684	5	2.19999e-07	144526632	-0.00858835	460880	ukb-b-17627	rs2400169	C	T	0.599948	|| id:ukb-b-17627	TRUE	reported	igd	5.82969e-05	26.8693
48	0.00208301	6	6.29999e-06	51390998	-0.00940375	460880	ukb-b-17627	rs9370032	C	T	0.186769	|| id:ukb-b-17627	TRUE	reported	igd	4.42194e-05	20.3806
49	0.00175764	6	1e-09	69996217	-0.0107346	460880	ukb-b-17627	rs3799077	G	T	0.309993	|| id:ukb-b-17627	TRUE	reported	igd	8.09261e-05	37.3001
50	0.00382285	6	8e-06	74462086	0.0170679	460880	ukb-b-17627	rs79379573	T	A	0.04824	|| id:ukb-b-17627	TRUE	reported	igd	4.32493e-05	19.9335
51	0.00228908	6	7.39997e-06	112306397	0.0102608	460880	ukb-b-17627	rs62414926	G	T	0.150956	|| id:ukb-b-17627	TRUE	reported	igd	4.35947e-05	20.0927
52	0.00410516	6	7.19996e-06	32632689	-0.0184225	460880	ukb-b-17627	rs41552812	T	C	0.070457	|| id:ukb-b-17627	TRUE	reported	igd	4.36948e-05	20.1389
53	0.00174853	6	1.89998e-05	99462982	-0.00748754	460880	ukb-b-17627	rs11751475	C	T	0.315616	|| id:ukb-b-17627	TRUE	reported	igd	3.97857e-05	18.3371
54	0.0021207	6	1.29987e-12	32761506	-0.0150377	460880	ukb-b-17627	rs4318925	T	C	0.177245	|| id:ukb-b-17627	TRUE	reported	igd	0.000109086	50.2808
55	0.00781768	6	6.59994e-06	113207631	0.0352338	460880	ukb-b-17627	rs111838379	G	A	0.01114	|| id:ukb-b-17627	TRUE	reported	igd	4.40713e-05	20.3124
56	0.00185027	7	7.79992e-06	155213071	-0.00827029	460880	ukb-b-17627	rs1861969	T	C	0.263151	|| id:ukb-b-17627	TRUE	reported	igd	4.33476e-05	19.9788
57	0.00162193	7	3.79997e-06	111112699	0.00749729	460880	ukb-b-17627	rs56848830	A	C	0.503552	|| id:ukb-b-17627	TRUE	reported	igd	4.63593e-05	21.3669
58	0.00162389	7	4e-06	124385842	0.0074906	460880	ukb-b-17627	rs7791045	C	T	0.49032	|| id:ukb-b-17627	TRUE	reported	igd	4.61649e-05	21.2774
59	0.00202331	7	1.79999e-09	73056750	-0.0121791	460880	ukb-b-17627	rs6957745	C	T	0.202978	|| id:ukb-b-17627	TRUE	reported	igd	7.8611e-05	36.2329
60	0.0016503	7	2.1e-06	114352862	-0.00783101	460880	ukb-b-17627	rs776472	T	C	0.567089	|| id:ukb-b-17627	TRUE	reported	igd	4.88541e-05	22.5169
61	0.0016312	7	2.80001e-08	25517103	0.00906029	460880	ukb-b-17627	rs17317920	G	A	0.479238	|| id:ukb-b-17627	TRUE	reported	igd	6.69349e-05	30.8509
62	0.00184553	7	1e-06	154213552	0.0090212	460880	ukb-b-17627	rs6953095	C	A	0.260375	|| id:ukb-b-17627	TRUE	reported	igd	5.18413e-05	23.8938
63	0.00564792	8	1.09999e-06	144690402	-0.0275241	460880	ukb-b-17627	rs117427411	T	C	0.022823	|| id:ukb-b-17627	TRUE	reported	igd	5.15275e-05	23.7491
64	0.00179435	8	2.69998e-06	84643371	0.00841708	460880	ukb-b-17627	rs56399747	G	A	0.291509	|| id:ukb-b-17627	TRUE	reported	igd	4.77419e-05	22.0043
65	0.00786382	8	7.39997e-06	34762606	-0.0352347	460880	ukb-b-17627	rs144001772	T	C	0.011556	|| id:ukb-b-17627	TRUE	reported	igd	4.35579e-05	20.0758
66	0.00443527	8	7.10003e-06	19265815	0.0199169	460880	ukb-b-17627	rs139685819	C	A	0.035109	|| id:ukb-b-17627	TRUE	reported	igd	4.37519e-05	20.1652
67	0.00204283	8	3.29997e-07	8991079	0.0104327	460880	ukb-b-17627	rs55858845	C	T	0.206034	|| id:ukb-b-17627	TRUE	reported	igd	5.6587e-05	26.0812
68	0.00589256	8	5.19996e-06	56082962	0.0268572	460880	ukb-b-17627	rs75088802	A	C	0.019695	|| id:ukb-b-17627	TRUE	reported	igd	4.50719e-05	20.7736
69	0.00394562	9	1.09999e-05	16328482	0.017358	460880	ukb-b-17627	rs115306766	T	G	0.044768	|| id:ukb-b-17627	TRUE	reported	igd	4.19916e-05	19.3538
70	0.00284659	9	6.19998e-06	106163708	0.0128659	460880	ukb-b-17627	rs303620	T	C	0.086917	|| id:ukb-b-17627	TRUE	reported	igd	4.43224e-05	20.4281
71	0.00168317	9	1.5e-07	116584812	0.00883822	460880	ukb-b-17627	rs12555454	C	T	0.372752	|| id:ukb-b-17627	TRUE	reported	igd	5.98218e-05	27.5722
72	0.0045803	9	9.59997e-06	82246687	0.0202764	460880	ukb-b-17627	rs117644628	A	G	0.03234	|| id:ukb-b-17627	TRUE	reported	igd	4.25194e-05	19.5971
73	0.00170648	10	8.79995e-06	18538659	-0.00758414	460880	ukb-b-17627	rs12245847	C	T	0.364766	|| id:ukb-b-17627	TRUE	reported	igd	4.28552e-05	19.7519
74	0.0029656	10	9.59997e-08	32168803	0.0158198	460880	ukb-b-17627	rs17295822	C	T	0.081299	|| id:ukb-b-17627	TRUE	reported	igd	6.17394e-05	28.4561
75	0.00162573	10	4.70002e-06	107401009	0.00744033	460880	ukb-b-17627	rs10884203	C	G	0.494023	|| id:ukb-b-17627	TRUE	reported	igd	4.54444e-05	20.9453
76	0.00632225	10	5.1e-06	43140331	0.028833	460880	ukb-b-17627	rs141615327	A	G	0.018276	|| id:ukb-b-17627	TRUE	reported	igd	4.51262e-05	20.7986
77	0.00186372	10	3.89996e-07	104303748	-0.00945684	460880	ukb-b-17627	rs67646802	T	C	0.252994	|| id:ukb-b-17627	TRUE	reported	igd	5.58623e-05	25.7471
78	0.00477524	11	2.1e-06	5619811	0.0226415	460880	ukb-b-17627	rs537359676	C	G	0.030526	|| id:ukb-b-17627	TRUE	reported	igd	4.87765e-05	22.4811
79	0.00437382	11	6.59994e-07	82139196	-0.0217521	460880	ukb-b-17627	rs117418277	G	A	0.039041	|| id:ukb-b-17627	TRUE	reported	igd	5.36623e-05	24.7331
80	0.00240338	11	1.89998e-07	8003669	-0.0125083	460880	ukb-b-17627	rs77956594	C	T	0.131598	|| id:ukb-b-17627	TRUE	reported	igd	5.87676e-05	27.0863
81	0.00175132	11	8.19993e-08	28728332	-0.00939145	460880	ukb-b-17627	rs510161	G	C	0.310338	|| id:ukb-b-17627	TRUE	reported	igd	6.23906e-05	28.7563
82	0.00627892	11	4.90004e-06	110179047	-0.0286779	460880	ukb-b-17627	rs78744083	A	G	0.016957	|| id:ukb-b-17627	TRUE	reported	igd	4.52603e-05	20.8604
83	0.00176318	11	7.10003e-06	79259776	-0.00791731	460880	ukb-b-17627	rs4944231	G	T	0.692697	|| id:ukb-b-17627	TRUE	reported	igd	4.37477e-05	20.1632
84	0.00168404	11	1.7e-07	19422772	0.00880133	460880	ukb-b-17627	rs2702668	G	A	0.634476	|| id:ukb-b-17627	TRUE	reported	igd	5.92623e-05	27.3143
85	0.00242601	11	9.49992e-06	120555070	-0.0107448	460880	ukb-b-17627	rs61902683	G	T	0.129334	|| id:ukb-b-17627	TRUE	reported	igd	4.25603e-05	19.616
86	0.00190877	12	6.80002e-06	130740770	-0.0085876	460880	ukb-b-17627	rs10773756	G	A	0.722476	|| id:ukb-b-17627	TRUE	reported	igd	4.39167e-05	20.2411
87	0.00255244	12	3.59998e-12	110057250	-0.0177401	460880	ukb-b-17627	rs35287743	T	G	0.11583	|| id:ukb-b-17627	TRUE	reported	igd	0.000104802	48.3058
88	0.00204017	12	6.80002e-06	23498081	0.00918177	460880	ukb-b-17627	rs10842153	C	T	0.197084	|| id:ukb-b-17627	TRUE	reported	igd	4.39454e-05	20.2543
89	0.00283009	12	2.90001e-06	32984330	0.0132308	460880	ukb-b-17627	rs10844370	C	T	0.090048	|| id:ukb-b-17627	TRUE	reported	igd	4.74202e-05	21.856
90	0.00184072	12	5.49997e-06	508859	-0.00836848	460880	ukb-b-17627	rs2369280	T	G	0.736643	|| id:ukb-b-17627	TRUE	reported	igd	4.48446e-05	20.6688
91	0.00170902	12	4e-07	46099573	-0.00866486	460880	ukb-b-17627	rs11183176	T	G	0.653269	|| id:ukb-b-17627	TRUE	reported	igd	5.57721e-05	25.7056
92	0.00177792	13	2.1e-07	28664016	0.0092338	460880	ukb-b-17627	rs7326846	T	C	0.625714	|| id:ukb-b-17627	TRUE	reported	igd	5.85225e-05	26.9733
93	0.00181818	13	1.29999e-05	59437165	-0.00791282	460880	ukb-b-17627	rs7336980	G	C	0.275354	|| id:ukb-b-17627	TRUE	reported	igd	4.10944e-05	18.9403
94	0.01558	13	2.59998e-06	50147180	0.0732076	460880	ukb-b-17627	rs76477280	G	A	0.002828	|| id:ukb-b-17627	TRUE	reported	igd	4.79037e-05	22.0788
95	0.0017395	13	1.89998e-05	26836780	-0.00744383	460880	ukb-b-17627	rs620267	A	G	0.318832	|| id:ukb-b-17627	TRUE	reported	igd	3.97319e-05	18.3123
96	0.00165022	14	1.7e-08	29775132	-0.00930647	460880	ukb-b-17627	rs7148387	G	A	0.590715	|| id:ukb-b-17627	TRUE	reported	igd	6.90031e-05	31.8042
97	0.00166956	14	1.40001e-06	100283856	-0.00806352	460880	ukb-b-17627	rs35522344	T	C	0.384676	|| id:ukb-b-17627	TRUE	reported	igd	5.06099e-05	23.3262
98	0.00176887	15	4.39997e-06	41257608	0.0081235	460880	ukb-b-17627	rs12912887	T	G	0.698048	|| id:ukb-b-17627	TRUE	reported	igd	4.57601e-05	21.0908
99	0.00216956	15	1e-06	95181973	-0.0106025	460880	ukb-b-17627	rs55774808	C	T	0.170893	|| id:ukb-b-17627	TRUE	reported	igd	5.18159e-05	23.882
100	0.00388356	15	2.19999e-07	35789592	0.0201253	460880	ukb-b-17627	rs55900434	C	T	0.045748	|| id:ukb-b-17627	TRUE	reported	igd	5.82655e-05	26.8549
101	0.00200021	15	1.2e-05	78714561	-0.0087712	460880	ukb-b-17627	rs2869032	T	C	0.791544	|| id:ukb-b-17627	TRUE	reported	igd	4.17216e-05	19.2294
102	0.00323644	15	1.29999e-06	87935526	0.015647	460880	ukb-b-17627	rs62034298	T	C	0.067105	|| id:ukb-b-17627	TRUE	reported	igd	5.07127e-05	23.3736
103	0.0036554	16	7.90005e-06	27358098	0.0163347	460880	ukb-b-17627	rs2301807	C	A	0.947742	|| id:ukb-b-17627	TRUE	reported	igd	4.33257e-05	19.9687
104	0.00186196	16	1.89998e-07	83683945	0.00969501	460880	ukb-b-17627	rs11859365	C	A	0.253728	|| id:ukb-b-17627	TRUE	reported	igd	5.88224e-05	27.1115
105	0.00181308	16	1.29999e-05	73633936	-0.00789376	460880	ukb-b-17627	rs7189864	C	G	0.284323	|| id:ukb-b-17627	TRUE	reported	igd	4.11271e-05	18.9554
106	0.00165108	16	2.49977e-14	53806453	0.0125875	460880	ukb-b-17627	rs56094641	G	A	0.404619	|| id:ukb-b-17627	TRUE	reported	igd	0.000126096	58.122
107	0.00176978	17	8.79995e-08	37886986	0.0094691	460880	ukb-b-17627	rs3809717	A	C	0.306482	|| id:ukb-b-17627	TRUE	reported	igd	6.21104e-05	28.6271
108	0.00189518	17	1.5e-05	79337247	-0.00821213	460880	ukb-b-17627	rs57499871	T	C	0.314927	|| id:ukb-b-17627	TRUE	reported	igd	4.07385e-05	18.7762
109	0.00164351	17	2.5e-06	3638344	0.00773339	460880	ukb-b-17627	rs9674606	A	G	0.439169	|| id:ukb-b-17627	TRUE	reported	igd	4.80382e-05	22.1408
110	0.00166475	17	4.90004e-07	2296014	-0.00837213	460880	ukb-b-17627	rs2447091	C	T	0.389888	|| id:ukb-b-17627	TRUE	reported	igd	5.48734e-05	25.2913
111	0.00171789	17	1.2e-05	45800177	-0.00753392	460880	ukb-b-17627	rs9893629	C	T	0.345381	|| id:ukb-b-17627	TRUE	reported	igd	4.17297e-05	19.2331
112	0.00182075	18	4.20001e-06	11133481	0.00837391	460880	ukb-b-17627	rs112858262	C	T	0.277084	|| id:ukb-b-17627	TRUE	reported	igd	4.58932e-05	21.1521
113	0.00760638	18	8.79995e-06	26373029	0.0338058	460880	ukb-b-17627	rs111463536	G	A	0.012283	|| id:ukb-b-17627	TRUE	reported	igd	4.28568e-05	19.7526
114	0.00179397	18	3.50002e-06	58859363	-0.00831937	460880	ukb-b-17627	rs56864124	A	C	0.286504	|| id:ukb-b-17627	TRUE	reported	igd	4.66597e-05	21.5055
115	0.00178044	18	4.30002e-06	1575201	-0.00818286	460880	ukb-b-17627	rs9951835	G	T	0.293284	|| id:ukb-b-17627	TRUE	reported	igd	4.58298e-05	21.1229
116	0.00167658	18	1.2e-05	40365619	0.00733172	460880	ukb-b-17627	rs538445	C	T	0.621099	|| id:ukb-b-17627	TRUE	reported	igd	4.14913e-05	19.1232
117	0.00172732	19	3.89996e-06	3226966	-0.00797177	460880	ukb-b-17627	rs10421668	A	G	0.331576	|| id:ukb-b-17627	TRUE	reported	igd	4.62121e-05	21.2991
118	0.00167625	19	4.70002e-22	49259529	0.016184	460880	ukb-b-17627	rs838133	G	A	0.549409	|| id:ukb-b-17627	TRUE	reported	igd	0.000202217	93.2164
119	0.00172142	19	9.90011e-06	18473919	0.00760923	460880	ukb-b-17627	rs73009436	A	G	0.373077	|| id:ukb-b-17627	TRUE	reported	igd	4.23937e-05	19.5392
120	0.00215164	20	1.6e-06	52693624	0.010328	460880	ukb-b-17627	rs6127088	T	C	0.173006	|| id:ukb-b-17627	TRUE	reported	igd	4.99901e-05	23.0405
121	0.00235017	21	1.7e-06	25322481	0.0112547	460880	ukb-b-17627	rs10482944	T	A	0.137707	|| id:ukb-b-17627	TRUE	reported	igd	4.97576e-05	22.9333
122	0.00305593	22	1.79999e-06	42689945	-0.0145976	460880	ukb-b-17627	rs113253914	T	G	0.081148	|| id:ukb-b-17627	TRUE	reported	igd	4.9507e-05	22.8178
123	0.00323303	22	1.40001e-05	49006668	-0.0140676	460880	ukb-b-17627	rs28736560	A	G	0.070424	|| id:ukb-b-17627	TRUE	reported	igd	4.10785e-05	18.933
124	0.00896363	22	5.99998e-06	27291572	0.0405674	460880	ukb-b-17627	rs149280380	A	C	0.008529	|| id:ukb-b-17627	TRUE	reported	igd	4.44405e-05	20.4826
