# Supplementary material for: Causal Relationship between Meat Intake and Biological Aging: Evidence from Mendelian Randomization Analysis
Source: Nutrients. 2024 Jul 26;16(15):2433. doi: 10.3390/nu16152433 (PMC11313912; doi:10.3390/nu16152433)
Supplement: Supplementary file 1 [file nutrients-16-02433-s001.zip › Supplementary materials/Table S6 IVs2_for Processed meat consumptionú1⁄4Ham intakeú1⁄4Bacon intakeú1⁄4Sausage intake and added F_Values.xlsx]

## Sheet: 02.expo_IVs2_for_ebi-a-GCST9009
ebi-a-GCST90096921
	chr.exposure	pos.exposure	beta.exposure	se.exposure	pval.exposure	samplesize.exposure	id.exposure	SNP	effect_allele.exposure	other_allele.exposure	eaf.exposure	exposure	mr_keep.exposure	pval_origin.exposure	data_source.exposure	F
1	1	21234923	-0.0027308	0.000564329	1.30479e-06	312220	ebi-a-GCST90096921	rs4654887	T	C	NA	|| id:ebi-a-GCST90096921	TRUE	reported	igd	23.4161
2	1	155710460	0.00271347	0.000575821	2.44878e-06	312220	ebi-a-GCST90096921	rs6665227	C	T	NA	|| id:ebi-a-GCST90096921	TRUE	reported	igd	22.2062
3	1	14536470	0.00251266	0.000552867	5.49921e-06	312220	ebi-a-GCST90096921	rs614719	T	C	NA	|| id:ebi-a-GCST90096921	TRUE	reported	igd	20.655
4	1	97299255	-0.00272528	0.0005942	4.50806e-06	312220	ebi-a-GCST90096921	rs495974	C	T	NA	|| id:ebi-a-GCST90096921	TRUE	reported	igd	21.0357
5	1	72733610	-0.00450222	0.000913874	8.37067e-07	312220	ebi-a-GCST90096921	rs34305371	A	G	NA	|| id:ebi-a-GCST90096921	TRUE	reported	igd	24.2706
6	1	167992883	0.00255457	0.00057685	9.48986e-06	312220	ebi-a-GCST90096921	rs201540	A	G	NA	|| id:ebi-a-GCST90096921	TRUE	reported	igd	19.6115
7	1	177904751	0.00253004	0.000562122	6.76753e-06	312220	ebi-a-GCST90096921	rs12121676	C	T	NA	|| id:ebi-a-GCST90096921	TRUE	reported	igd	20.2579
8	1	247298975	0.00290696	0.000642891	6.13451e-06	312220	ebi-a-GCST90096921	rs2890339	A	G	NA	|| id:ebi-a-GCST90096921	TRUE	reported	igd	20.4458
9	2	182065988	0.00330933	0.000637135	2.05736e-07	312220	ebi-a-GCST90096921	rs10930960	T	C	NA	|| id:ebi-a-GCST90096921	TRUE	reported	igd	26.9785
10	2	81318718	0.00264138	0.00055812	2.21621e-06	312220	ebi-a-GCST90096921	rs12467585	T	G	NA	|| id:ebi-a-GCST90096921	TRUE	reported	igd	22.3979
11	2	126468254	0.00317227	0.000699291	5.72203e-06	312220	ebi-a-GCST90096921	rs1820555	A	G	NA	|| id:ebi-a-GCST90096921	TRUE	reported	igd	20.579
12	2	51324495	0.00386645	0.000860422	7.00068e-06	312220	ebi-a-GCST90096921	rs62140667	A	G	NA	|| id:ebi-a-GCST90096921	TRUE	reported	igd	20.193
13	2	58541063	0.00324217	0.000706515	4.45461e-06	312220	ebi-a-GCST90096921	rs62141888	T	C	NA	|| id:ebi-a-GCST90096921	TRUE	reported	igd	21.0586
14	2	65590336	0.00261572	0.000591578	9.79738e-06	312220	ebi-a-GCST90096921	rs6715061	A	G	NA	|| id:ebi-a-GCST90096921	TRUE	reported	igd	19.5505
15	2	25485735	0.00293035	0.000568662	2.56271e-07	312220	ebi-a-GCST90096921	rs11887120	T	C	NA	|| id:ebi-a-GCST90096921	TRUE	reported	igd	26.554
16	2	161085348	0.00355414	0.000764786	3.36411e-06	312220	ebi-a-GCST90096921	rs7560257	T	C	NA	|| id:ebi-a-GCST90096921	TRUE	reported	igd	21.5968
17	2	173322809	-0.00343335	0.000689355	6.34118e-07	312220	ebi-a-GCST90096921	rs17676243	A	G	NA	|| id:ebi-a-GCST90096921	TRUE	reported	igd	24.8056
18	3	95242940	-0.00252999	0.000558631	5.92884e-06	312220	ebi-a-GCST90096921	rs13067206	T	C	NA	|| id:ebi-a-GCST90096921	TRUE	reported	igd	20.511
19	3	9083526	0.00278643	0.000578644	1.46869e-06	312220	ebi-a-GCST90096921	rs2670007	T	C	NA	|| id:ebi-a-GCST90096921	TRUE	reported	igd	23.1885
20	3	62560813	0.00297867	0.000573511	2.06106e-07	312220	ebi-a-GCST90096921	rs833653	C	T	NA	|| id:ebi-a-GCST90096921	TRUE	reported	igd	26.975
21	3	25147386	-0.00297395	0.000561384	1.17379e-07	312220	ebi-a-GCST90096921	rs9877729	T	C	NA	|| id:ebi-a-GCST90096921	TRUE	reported	igd	28.0639
22	3	82020103	0.00293111	0.000590829	7.01262e-07	312220	ebi-a-GCST90096921	rs13071278	G	T	NA	|| id:ebi-a-GCST90096921	TRUE	reported	igd	24.6116
23	3	49009386	-0.00253424	0.000550614	4.17311e-06	312220	ebi-a-GCST90096921	rs4974078	T	C	NA	|| id:ebi-a-GCST90096921	TRUE	reported	igd	21.1837
24	4	106233359	-0.00275052	0.000571413	1.48279e-06	312220	ebi-a-GCST90096921	rs2647261	A	G	NA	|| id:ebi-a-GCST90096921	TRUE	reported	igd	23.1702
25	4	24156416	0.00580479	0.00131147	9.59202e-06	312220	ebi-a-GCST90096921	rs112235990	T	C	NA	|| id:ebi-a-GCST90096921	TRUE	reported	igd	19.591
26	4	121273929	0.00539102	0.0011606	3.40032e-06	312220	ebi-a-GCST90096921	rs7657557	A	G	NA	|| id:ebi-a-GCST90096921	TRUE	reported	igd	21.5763
27	4	40573805	0.00364561	0.000807605	6.35858e-06	312220	ebi-a-GCST90096921	rs115152901	A	G	NA	|| id:ebi-a-GCST90096921	TRUE	reported	igd	20.3771
28	4	149012794	-0.00282897	0.000564864	5.49326e-07	312220	ebi-a-GCST90096921	rs7695118	G	A	NA	|| id:ebi-a-GCST90096921	TRUE	reported	igd	25.0824
29	4	59897964	-0.00254038	0.000561094	5.96719e-06	312220	ebi-a-GCST90096921	rs9995963	C	A	NA	|| id:ebi-a-GCST90096921	TRUE	reported	igd	20.4987
30	5	37081705	0.00269049	0.000556041	1.30722e-06	312220	ebi-a-GCST90096921	rs300046	G	A	NA	|| id:ebi-a-GCST90096921	TRUE	reported	igd	23.4126
31	5	173273681	0.00434498	0.000940277	3.81971e-06	312220	ebi-a-GCST90096921	rs3849720	C	T	NA	|| id:ebi-a-GCST90096921	TRUE	reported	igd	21.3532
32	5	61412926	0.00260913	0.000568056	4.36737e-06	312220	ebi-a-GCST90096921	rs4700001	T	C	NA	|| id:ebi-a-GCST90096921	TRUE	reported	igd	21.0964
33	5	97652781	-0.0026475	0.000587361	6.56115e-06	312220	ebi-a-GCST90096921	rs921815	G	T	NA	|| id:ebi-a-GCST90096921	TRUE	reported	igd	20.3171
34	5	87943620	0.00379977	0.000754267	4.71162e-07	312220	ebi-a-GCST90096921	rs13163173	A	C	NA	|| id:ebi-a-GCST90096921	TRUE	reported	igd	25.3784
35	6	28485680	-0.016519	0.00358853	4.15891e-06	312220	ebi-a-GCST90096921	rs423118	C	A	NA	|| id:ebi-a-GCST90096921	TRUE	reported	igd	21.1902
36	6	26200677	-0.00284362	0.000620614	4.6067e-06	312220	ebi-a-GCST90096921	rs806794	G	A	NA	|| id:ebi-a-GCST90096921	TRUE	reported	igd	20.9942
37	6	52363833	-0.00289963	0.000647845	7.6122e-06	312220	ebi-a-GCST90096921	rs1064229	T	C	NA	|| id:ebi-a-GCST90096921	TRUE	reported	igd	20.0329
38	6	165644998	-0.0127934	0.00284422	6.85851e-06	312220	ebi-a-GCST90096921	rs149979749	G	A	NA	|| id:ebi-a-GCST90096921	TRUE	reported	igd	20.2323
39	6	143131783	-0.0029668	0.000573482	2.29985e-07	312220	ebi-a-GCST90096921	rs533117	T	C	NA	|| id:ebi-a-GCST90096921	TRUE	reported	igd	26.7631
40	7	101897945	-0.00566716	0.00123596	4.53492e-06	312220	ebi-a-GCST90096921	rs2529115	T	G	NA	|| id:ebi-a-GCST90096921	TRUE	reported	igd	21.0243
41	7	28921064	0.00290218	0.000649013	7.76068e-06	312220	ebi-a-GCST90096921	rs4722866	G	A	NA	|| id:ebi-a-GCST90096921	TRUE	reported	igd	19.9959
42	7	1063501	-0.00252033	0.000562741	7.51104e-06	312220	ebi-a-GCST90096921	rs2362534	T	C	NA	|| id:ebi-a-GCST90096921	TRUE	reported	igd	20.0585
43	7	34736202	-0.00416945	0.000941739	9.53784e-06	312220	ebi-a-GCST90096921	rs323907	T	C	NA	|| id:ebi-a-GCST90096921	TRUE	reported	igd	19.6018
44	8	8096004	-0.00327924	0.0005606	4.93003e-09	312220	ebi-a-GCST90096921	rs2945247	A	G	NA	|| id:ebi-a-GCST90096921	TRUE	reported	igd	34.2169
45	8	21964561	-0.00248926	0.000553916	6.99198e-06	312220	ebi-a-GCST90096921	rs1005900	G	A	NA	|| id:ebi-a-GCST90096921	TRUE	reported	igd	20.1954
46	8	144698690	0.00802186	0.00179492	7.85127e-06	312220	ebi-a-GCST90096921	rs142744967	T	G	NA	|| id:ebi-a-GCST90096921	TRUE	reported	igd	19.9738
47	9	86380236	-0.00761704	0.00163929	3.37536e-06	312220	ebi-a-GCST90096921	rs116974347	A	C	NA	|| id:ebi-a-GCST90096921	TRUE	reported	igd	21.5904
48	9	102079670	0.00274984	0.00055329	6.69607e-07	312220	ebi-a-GCST90096921	rs379029	A	G	NA	|| id:ebi-a-GCST90096921	TRUE	reported	igd	24.7007
49	10	82257570	-0.00309923	0.000679603	5.10681e-06	312220	ebi-a-GCST90096921	rs7896832	C	T	NA	|| id:ebi-a-GCST90096921	TRUE	reported	igd	20.7968
50	10	97983526	0.00248742	0.000554458	7.24987e-06	312220	ebi-a-GCST90096921	rs10882746	T	C	NA	|| id:ebi-a-GCST90096921	TRUE	reported	igd	20.1262
51	10	36617783	-0.0029149	0.000637138	4.76245e-06	312220	ebi-a-GCST90096921	rs2800091	A	G	NA	|| id:ebi-a-GCST90096921	TRUE	reported	igd	20.9305
52	11	28577867	0.00256051	0.00055652	4.2061e-06	312220	ebi-a-GCST90096921	rs7396827	C	T	NA	|| id:ebi-a-GCST90096921	TRUE	reported	igd	21.1686
53	11	31210500	-0.00333095	0.000610331	4.82581e-08	312220	ebi-a-GCST90096921	rs67707190	G	A	NA	|| id:ebi-a-GCST90096921	TRUE	reported	igd	29.7855
54	11	107106532	-0.00427088	0.000820486	1.93678e-07	312220	ebi-a-GCST90096921	rs115608101	T	C	NA	|| id:ebi-a-GCST90096921	TRUE	reported	igd	27.0952
55	11	43878459	0.00299945	0.000610708	9.04149e-07	312220	ebi-a-GCST90096921	rs35251247	A	G	NA	|| id:ebi-a-GCST90096921	TRUE	reported	igd	24.1222
56	12	2307175	-0.00250059	0.000563517	9.10228e-06	312220	ebi-a-GCST90096921	rs2238051	A	C	NA	|| id:ebi-a-GCST90096921	TRUE	reported	igd	19.6911
57	12	15515945	0.00290912	0.000600285	1.25829e-06	312220	ebi-a-GCST90096921	rs10846167	T	C	NA	|| id:ebi-a-GCST90096921	TRUE	reported	igd	23.486
58	12	56449875	0.00282237	0.000568896	7.00826e-07	312220	ebi-a-GCST90096921	rs7305461	C	A	NA	|| id:ebi-a-GCST90096921	TRUE	reported	igd	24.6129
59	12	98618921	0.0026744	0.000598961	8.00442e-06	312220	ebi-a-GCST90096921	rs4016219	A	G	NA	|| id:ebi-a-GCST90096921	TRUE	reported	igd	19.9368
60	12	46249427	-0.00264817	0.000552378	1.63384e-06	312220	ebi-a-GCST90096921	rs35115	C	T	NA	|| id:ebi-a-GCST90096921	TRUE	reported	igd	22.9836
61	13	57581956	0.00291424	0.000656406	9.00886e-06	312220	ebi-a-GCST90096921	rs9537560	A	G	NA	|| id:ebi-a-GCST90096921	TRUE	reported	igd	19.7109
62	13	90372719	-0.00262894	0.000567748	3.64838e-06	312220	ebi-a-GCST90096921	rs7982738	C	T	NA	|| id:ebi-a-GCST90096921	TRUE	reported	igd	21.4413
63	13	21914031	0.00346713	0.000745946	3.35228e-06	312220	ebi-a-GCST90096921	rs7996457	T	C	NA	|| id:ebi-a-GCST90096921	TRUE	reported	igd	21.6036
64	13	112023710	0.00278758	0.000626539	8.62025e-06	312220	ebi-a-GCST90096921	rs35860684	C	T	NA	|| id:ebi-a-GCST90096921	TRUE	reported	igd	19.7951
65	14	74328905	0.00335272	0.000727154	4.01236e-06	312220	ebi-a-GCST90096921	rs1968105	T	G	NA	|| id:ebi-a-GCST90096921	TRUE	reported	igd	21.2589
66	14	93819216	0.00302554	0.000639874	2.26365e-06	312220	ebi-a-GCST90096921	rs11622939	T	C	NA	|| id:ebi-a-GCST90096921	TRUE	reported	igd	22.3572
67	15	85441585	0.00250259	0.000557255	7.09153e-06	312220	ebi-a-GCST90096921	rs12899037	G	A	NA	|| id:ebi-a-GCST90096921	TRUE	reported	igd	20.1684
68	15	40683702	-0.00404763	0.000856792	2.31057e-06	312220	ebi-a-GCST90096921	rs11541642	G	A	NA	|| id:ebi-a-GCST90096921	TRUE	reported	igd	22.3178
69	15	93452846	0.00409013	0.000764893	8.92648e-08	312220	ebi-a-GCST90096921	rs11856160	A	G	NA	|| id:ebi-a-GCST90096921	TRUE	reported	igd	28.5939
70	16	771108	0.00253904	0.000555436	4.84808e-06	312220	ebi-a-GCST90096921	rs56085648	A	C	NA	|| id:ebi-a-GCST90096921	TRUE	reported	igd	20.8964
71	16	71391868	0.0029191	0.000583842	5.73865e-07	312220	ebi-a-GCST90096921	rs1862818	T	C	NA	|| id:ebi-a-GCST90096921	TRUE	reported	igd	24.9981
72	17	5275918	0.0030212	0.000552846	4.63394e-08	312220	ebi-a-GCST90096921	rs3026096	A	G	NA	|| id:ebi-a-GCST90096921	TRUE	reported	igd	29.8642
73	17	36136634	0.0052953	0.000963046	3.83054e-08	312220	ebi-a-GCST90096921	rs76009609	G	T	NA	|| id:ebi-a-GCST90096921	TRUE	reported	igd	30.2334
74	17	46672154	-0.00411016	0.000909791	6.25158e-06	312220	ebi-a-GCST90096921	rs6504411	C	T	NA	|| id:ebi-a-GCST90096921	TRUE	reported	igd	20.4096
75	18	74194439	0.00277317	0.000577931	1.59904e-06	312220	ebi-a-GCST90096921	rs7244046	A	G	NA	|| id:ebi-a-GCST90096921	TRUE	reported	igd	23.0251
76	18	53195249	-0.00303061	0.000573093	1.23549e-07	312220	ebi-a-GCST90096921	rs7240986	A	G	NA	|| id:ebi-a-GCST90096921	TRUE	reported	igd	27.9647
77	18	34425204	-0.00313658	0.000691852	5.79869e-06	312220	ebi-a-GCST90096921	rs9949083	C	T	NA	|| id:ebi-a-GCST90096921	TRUE	reported	igd	20.5535
78	19	44284531	-0.00264937	0.000570184	3.37583e-06	312220	ebi-a-GCST90096921	rs73048670	T	C	NA	|| id:ebi-a-GCST90096921	TRUE	reported	igd	21.5901
79	19	49259529	0.00361413	0.00057174	2.594e-10	312220	ebi-a-GCST90096921	rs838133	G	A	NA	|| id:ebi-a-GCST90096921	TRUE	reported	igd	39.9586
80	20	43391186	-0.00360384	0.000595909	1.46987e-09	312220	ebi-a-GCST90096921	rs17404096	C	T	NA	|| id:ebi-a-GCST90096921	TRUE	reported	igd	36.5739
81	20	62445702	-0.00435634	0.000879564	7.31375e-07	312220	ebi-a-GCST90096921	rs73143584	A	G	NA	|| id:ebi-a-GCST90096921	TRUE	reported	igd	24.5306
82	20	18645033	0.00275469	0.000551055	5.76474e-07	312220	ebi-a-GCST90096921	rs4813338	G	A	NA	|| id:ebi-a-GCST90096921	TRUE	reported	igd	24.9894
83	20	14841065	0.00271874	0.000557143	1.06199e-06	312220	ebi-a-GCST90096921	rs6135282	A	G	NA	|| id:ebi-a-GCST90096921	TRUE	reported	igd	23.8123
84	22	41940371	-0.00372501	0.000699901	1.02523e-07	312220	ebi-a-GCST90096921	rs11554327	G	T	NA	|| id:ebi-a-GCST90096921	TRUE	reported	igd	28.3258
85	22	40704052	0.00260327	0.00056033	3.38501e-06	312220	ebi-a-GCST90096921	rs139911	T	C	NA	|| id:ebi-a-GCST90096921	TRUE	reported	igd	21.5849
ukb-b-4442
	pos.exposure	pval.exposure	chr.exposure	beta.exposure	se.exposure	samplesize.exposure	id.exposure	SNP	effect_allele.exposure	other_allele.exposure	eaf.exposure	exposure	mr_keep.exposure	pval_origin.exposure	data_source.exposure	F
1	59098228	7.29995e-06	1	-0.0225767	0.00503449	64949	ukb-b-4442	rs232915	C	T	0.539227	|| id:ukb-b-4442	TRUE	reported	igd	20.1093
2	18460963	6.80002e-06	1	0.0294119	0.0065348	64949	ukb-b-4442	rs79804203	C	T	0.178279	|| id:ukb-b-4442	TRUE	reported	igd	20.2567
3	47768377	8.79995e-06	2	0.0854425	0.019224	64949	ukb-b-4442	rs141604884	C	G	0.017878	|| id:ukb-b-4442	TRUE	reported	igd	19.7536
4	156317514	3.79997e-06	3	0.125976	0.0272686	64949	ukb-b-4442	rs140758254	A	G	0.008679	|| id:ukb-b-4442	TRUE	reported	igd	21.3421
5	138062369	1.2e-05	3	0.0845559	0.019291	64949	ukb-b-4442	rs78364464	T	C	0.017736	|| id:ukb-b-4442	TRUE	reported	igd	19.2117
6	115099894	9.80009e-07	3	-0.0247034	0.00504637	64949	ukb-b-4442	rs7426620	T	C	0.438218	|| id:ukb-b-4442	TRUE	reported	igd	23.963
7	3501360	8.70001e-06	3	0.0258085	0.0058043	64949	ukb-b-4442	rs9812099	A	G	0.245353	|| id:ukb-b-4442	TRUE	reported	igd	19.7703
8	156020576	1.5e-05	4	0.0521923	0.0120374	64949	ukb-b-4442	rs115246741	G	C	0.046363	|| id:ukb-b-4442	TRUE	reported	igd	18.799
9	83642724	1e-05	4	0.104263	0.0236521	64949	ukb-b-4442	rs59205864	C	T	0.011263	|| id:ukb-b-4442	TRUE	reported	igd	19.4316
10	131283821	1.29999e-05	4	0.0222091	0.0051004	64949	ukb-b-4442	rs1022077	C	T	0.385995	|| id:ukb-b-4442	TRUE	reported	igd	18.9601
11	179547503	1.40001e-05	4	-0.0267611	0.00616655	64949	ukb-b-4442	rs4470676	G	T	0.210176	|| id:ukb-b-4442	TRUE	reported	igd	18.8326
12	42922918	1.6e-05	5	0.0808659	0.0187206	64949	ukb-b-4442	rs116362744	A	G	0.019427	|| id:ukb-b-4442	TRUE	reported	igd	18.6586
13	120635104	1.89998e-05	5	0.0562041	0.0131436	64949	ukb-b-4442	rs7731962	T	C	0.038111	|| id:ukb-b-4442	TRUE	reported	igd	18.285
14	166314160	5e-06	5	0.037546	0.00822877	64949	ukb-b-4442	rs6871062	G	A	0.101918	|| id:ukb-b-4442	TRUE	reported	igd	20.8182
15	146944239	3.69999e-07	5	-0.0334582	0.00657894	64949	ukb-b-4442	rs10075595	G	A	0.173082	|| id:ukb-b-4442	TRUE	reported	igd	25.8631
16	82150611	1.7e-05	5	0.02358	0.00547772	64949	ukb-b-4442	rs13165941	C	G	0.671381	|| id:ukb-b-4442	TRUE	reported	igd	18.53
17	6014426	1.7e-06	6	0.0765931	0.0160106	64949	ukb-b-4442	rs80300216	C	T	0.026425	|| id:ukb-b-4442	TRUE	reported	igd	22.885
18	148362762	1.29999e-05	6	0.12851	0.0294283	64949	ukb-b-4442	rs141983557	A	C	0.008651	|| id:ukb-b-4442	TRUE	reported	igd	19.0691
19	53929484	1.29999e-05	6	0.0293555	0.00673786	64949	ukb-b-4442	rs12523824	A	G	0.314397	|| id:ukb-b-4442	TRUE	reported	igd	18.9811
20	78399947	6.19998e-07	7	0.0584505	0.0117266	64949	ukb-b-4442	rs17151445	T	C	0.04757	|| id:ukb-b-4442	TRUE	reported	igd	24.8438
21	58374587	1.2e-05	8	0.0274691	0.00626988	64949	ukb-b-4442	rs10091404	C	G	0.197409	|| id:ukb-b-4442	TRUE	reported	igd	19.1936
22	108898986	2.39999e-06	9	0.0557943	0.0118366	64949	ukb-b-4442	rs77635552	T	C	0.047805	|| id:ukb-b-4442	TRUE	reported	igd	22.2184
23	14739875	1.7e-05	9	-0.0216631	0.00503214	64949	ukb-b-4442	rs10810231	C	G	0.557894	|| id:ukb-b-4442	TRUE	reported	igd	18.532
24	134326759	4.30002e-06	10	0.0605837	0.0131777	64949	ukb-b-4442	rs150704396	A	C	0.040225	|| id:ukb-b-4442	TRUE	reported	igd	21.1358
25	26146571	1.40001e-05	10	0.0571344	0.0131708	64949	ukb-b-4442	rs144845859	A	G	0.038494	|| id:ukb-b-4442	TRUE	reported	igd	18.8173
26	62172434	5.60003e-06	10	0.029413	0.00647727	64949	ukb-b-4442	rs16914993	G	C	0.18141	|| id:ukb-b-4442	TRUE	reported	igd	20.6196
27	20152733	1e-05	10	-0.023627	0.00535698	64949	ukb-b-4442	rs943124	A	T	0.325847	|| id:ukb-b-4442	TRUE	reported	igd	19.452
28	28631241	1.79999e-05	12	0.0541771	0.0126438	64949	ukb-b-4442	rs146780234	T	C	0.042303	|| id:ukb-b-4442	TRUE	reported	igd	18.3596
29	121584160	7.39997e-06	12	-0.0360507	0.00804557	64949	ukb-b-4442	rs2116499	G	A	0.108176	|| id:ukb-b-4442	TRUE	reported	igd	20.0771
30	96804097	1e-06	12	0.0694799	0.0142312	64949	ukb-b-4442	rs12231846	G	A	0.031586	|| id:ukb-b-4442	TRUE	reported	igd	23.8354
31	72496580	8.09991e-06	13	-0.0416442	0.00933089	64949	ukb-b-4442	rs7328290	A	G	0.081601	|| id:ukb-b-4442	TRUE	reported	igd	19.9182
32	43351184	1.40001e-05	14	-0.0219709	0.00506672	64949	ukb-b-4442	rs7146781	T	G	0.408382	|| id:ukb-b-4442	TRUE	reported	igd	18.8031
33	29253162	8.99995e-06	14	0.0726243	0.0163602	64949	ukb-b-4442	rs77611946	A	T	0.025662	|| id:ukb-b-4442	TRUE	reported	igd	19.7049
34	71563001	1.89998e-05	15	0.0478805	0.0112068	64949	ukb-b-4442	rs10518941	C	T	0.051779	|| id:ukb-b-4442	TRUE	reported	igd	18.2533
35	58565154	1.09999e-05	15	0.0565893	0.0128816	64949	ukb-b-4442	rs12591410	G	A	0.039219	|| id:ukb-b-4442	TRUE	reported	igd	19.2981
36	94856430	1.79999e-05	15	0.0219532	0.00511224	64949	ukb-b-4442	rs294557	G	C	0.583747	|| id:ukb-b-4442	TRUE	reported	igd	18.44
37	50308180	7.79992e-06	16	-0.0231612	0.00518178	64949	ukb-b-4442	rs11859543	T	C	0.3669	|| id:ukb-b-4442	TRUE	reported	igd	19.9779
38	29821612	1.40001e-05	17	0.0449452	0.0103412	64949	ukb-b-4442	rs72815694	G	C	0.063678	|| id:ukb-b-4442	TRUE	reported	igd	18.8891
39	24700564	8.30004e-06	18	0.0504322	0.0113135	64949	ukb-b-4442	rs80324603	A	G	0.053038	|| id:ukb-b-4442	TRUE	reported	igd	19.8705
40	6560842	4.49997e-06	18	0.0263466	0.00574109	64949	ukb-b-4442	rs8095065	T	C	0.251721	|| id:ukb-b-4442	TRUE	reported	igd	21.0595
41	64018523	1.2e-05	18	-0.0680502	0.0155403	64949	ukb-b-4442	rs150778711	T	A	0.028967	|| id:ukb-b-4442	TRUE	reported	igd	19.1746
42	47151717	5.49997e-06	19	0.0775644	0.0170715	64949	ukb-b-4442	rs45555133	A	G	0.023612	|| id:ukb-b-4442	TRUE	reported	igd	20.6428
43	56505232	1.09999e-05	20	-0.026734	0.0060865	64949	ukb-b-4442	rs6099851	G	C	0.213851	|| id:ukb-b-4442	TRUE	reported	igd	19.2921
44	25942595	1.7e-05	22	-0.0237397	0.00551477	64949	ukb-b-4442	rs2331111	T	C	0.288044	|| id:ukb-b-4442	TRUE	reported	igd	18.5303
45	50455283	1.7e-05	22	-0.0248457	0.00577	64949	ukb-b-4442	rs9617051	T	C	0.251536	|| id:ukb-b-4442	TRUE	reported	igd	18.5412
ukb-b-4414
	pval.exposure	chr.exposure	samplesize.exposure	se.exposure	beta.exposure	pos.exposure	id.exposure	SNP	effect_allele.exposure	other_allele.exposure	eaf.exposure	exposure	mr_keep.exposure	pval_origin.exposure	data_source.exposure	r2	F
1	3.89996e-06	1	64949	0.00684828	-0.0316214	21988976	ukb-b-4414	rs6693446	T	C	0.113382	|| id:ukb-b-4414	TRUE	reported	igd	0.000328159	21.3199
2	3.2e-08	1	64949	0.0135621	0.0750249	181798877	ukb-b-4414	rs143523506	G	T	0.027287	|| id:ukb-b-4414	TRUE	reported	igd	0.000470956	30.6016
3	1.5e-05	1	64949	0.0200156	0.0865764	37216565	ukb-b-4414	rs139517612	T	C	0.01332	|| id:ukb-b-4414	TRUE	reported	igd	0.000287981	18.7089
4	1.79999e-05	1	64949	0.00436896	-0.0187282	8419629	ukb-b-4414	rs7525559	C	T	0.457008	|| id:ukb-b-4414	TRUE	reported	igd	0.00028284	18.3748
5	1.2e-05	1	64949	0.0223019	0.0978024	224828870	ukb-b-4414	rs192991636	A	G	0.010097	|| id:ukb-b-4414	TRUE	reported	igd	0.000296015	19.231
6	1.09999e-06	2	64949	0.0150676	0.0733332	117576647	ukb-b-4414	rs145150281	C	T	0.023441	|| id:ukb-b-4414	TRUE	reported	igd	0.000364571	23.6864
7	1.29999e-05	2	64949	0.00656597	0.0285982	106009380	ukb-b-4414	rs12463638	G	A	0.875302	|| id:ukb-b-4414	TRUE	reported	igd	0.000291998	18.97
8	1.29999e-05	2	64949	0.0280493	0.122277	51164337	ukb-b-4414	rs188955780	T	C	0.006395	|| id:ukb-b-4414	TRUE	reported	igd	0.000292514	19.0034
9	1.89998e-05	2	64949	0.0174743	0.0746853	6767834	ukb-b-4414	rs140720494	T	A	0.017595	|| id:ukb-b-4414	TRUE	reported	igd	0.000281175	18.2666
10	1.09999e-05	4	64949	0.00613347	-0.0269331	39817281	ukb-b-4414	rs10008650	T	C	0.85435	|| id:ukb-b-4414	TRUE	reported	igd	0.000296797	19.2818
11	1.89998e-05	4	64949	0.00469378	0.0200474	18190420	ukb-b-4414	rs6811009	A	C	0.314961	|| id:ukb-b-4414	TRUE	reported	igd	0.000280786	18.2414
12	1.6e-06	4	64949	0.00694531	0.0333407	190101569	ukb-b-4414	rs66626876	G	T	0.108743	|| id:ukb-b-4414	TRUE	reported	igd	0.000354682	23.0437
13	1.6e-05	5	64949	0.00433098	0.0186792	85079843	ukb-b-4414	rs10062184	G	A	0.453504	|| id:ukb-b-4414	TRUE	reported	igd	0.000286317	18.6008
14	7.10003e-06	6	64949	0.0129007	0.0579138	13397998	ukb-b-4414	rs17618545	A	G	0.028707	|| id:ukb-b-4414	TRUE	reported	igd	0.000310192	20.1523
15	7.39997e-07	6	64949	0.0101187	0.0501025	147125077	ukb-b-4414	rs116340177	G	T	0.047468	|| id:ukb-b-4414	TRUE	reported	igd	0.00037734	24.5164
16	9.49992e-06	6	64949	0.00562423	-0.0249109	154663982	ukb-b-4414	rs2499647	C	T	0.810445	|| id:ukb-b-4414	TRUE	reported	igd	0.00030196	19.6173
17	3.79997e-07	6	64949	0.0200393	0.101819	136980042	ukb-b-4414	rs117334069	T	C	0.013814	|| id:ukb-b-4414	TRUE	reported	igd	0.000397326	25.8154
18	7.49998e-06	7	64949	0.00590831	0.0264568	150277554	ukb-b-4414	rs111721064	A	G	0.157084	|| id:ukb-b-4414	TRUE	reported	igd	0.000308632	20.0509
19	9.49992e-09	7	64949	0.0134062	0.0769557	125406799	ukb-b-4414	rs74871396	G	T	0.026505	|| id:ukb-b-4414	TRUE	reported	igd	0.000507081	32.9501
20	1.2e-05	7	64949	0.0194923	0.0853911	66604496	ukb-b-4414	rs114803672	A	G	0.016102	|| id:ukb-b-4414	TRUE	reported	igd	0.000295392	19.1905
21	1.40001e-05	7	64949	0.00756843	0.0328359	6656295	ukb-b-4414	rs62441319	A	G	0.092109	|| id:ukb-b-4414	TRUE	reported	igd	0.000289726	18.8223
22	7.79992e-06	7	64949	0.00742864	0.0332142	42345816	ukb-b-4414	rs62442489	T	C	0.096958	|| id:ukb-b-4414	TRUE	reported	igd	0.000307697	19.9901
23	1.09999e-06	8	64949	0.0103576	0.0504585	54761801	ukb-b-4414	rs35073044	T	A	0.050274	|| id:ukb-b-4414	TRUE	reported	igd	0.000365274	23.7321
24	7.39997e-06	8	64949	0.018853	0.0844957	12870559	ukb-b-4414	rs117030864	A	T	0.015508	|| id:ukb-b-4414	TRUE	reported	igd	0.000309173	20.0861
25	8.09991e-06	8	64949	0.0178834	0.0797893	24051710	ukb-b-4414	rs4871911	A	G	0.014973	|| id:ukb-b-4414	TRUE	reported	igd	0.000306396	19.9056
26	1.40001e-05	10	64949	0.0175752	0.0763873	69105044	ukb-b-4414	rs145866277	T	C	0.016969	|| id:ukb-b-4414	TRUE	reported	igd	0.000290766	18.8898
27	1.5e-05	10	64949	0.0136439	0.0590514	11033600	ukb-b-4414	rs56224189	T	G	0.026581	|| id:ukb-b-4414	TRUE	reported	igd	0.000288327	18.7314
28	9.90011e-06	10	64949	0.0105776	0.046742	23038232	ukb-b-4414	rs76213490	C	G	0.044578	|| id:ukb-b-4414	TRUE	reported	igd	0.000300564	19.5266
29	1.79999e-05	11	64949	0.01313	0.0563488	118184271	ukb-b-4414	rs2231445	C	T	0.028098	|| id:ukb-b-4414	TRUE	reported	igd	0.000283494	18.4173
30	2.19999e-08	11	64949	0.00434391	-0.0243051	134821821	ukb-b-4414	rs6590783	G	A	0.448161	|| id:ukb-b-4414	TRUE	reported	igd	0.000481783	31.3054
31	1.29999e-05	11	64949	0.0300271	0.13111	78672001	ukb-b-4414	rs182747552	C	T	0.006028	|| id:ukb-b-4414	TRUE	reported	igd	0.000293457	19.0648
32	1.29999e-05	11	64949	0.00490206	0.0213983	115495692	ukb-b-4414	rs11215638	T	C	0.266221	|| id:ukb-b-4414	TRUE	reported	igd	0.000293293	19.0541
33	1.7e-05	11	64949	0.0130612	0.0561495	38912058	ukb-b-4414	rs78379972	T	C	0.029398	|| id:ukb-b-4414	TRUE	reported	igd	0.000284465	18.4804
34	1e-05	12	64949	0.00434633	0.0191604	91254540	ukb-b-4414	rs4842735	A	T	0.508414	|| id:ukb-b-4414	TRUE	reported	igd	0.000299131	19.4335
35	1.2e-05	12	64949	0.0236976	0.103673	2382640	ukb-b-4414	rs77709656	G	C	0.008517	|| id:ukb-b-4414	TRUE	reported	igd	0.000294593	19.1386
36	1.5e-05	13	64949	0.00458217	0.0198529	44397815	ukb-b-4414	rs9533634	C	T	0.665172	|| id:ukb-b-4414	TRUE	reported	igd	0.00028894	18.7712
37	1.29999e-05	13	64949	0.00450898	-0.0196511	101527212	ukb-b-4414	rs9518191	A	G	0.639948	|| id:ukb-b-4414	TRUE	reported	igd	0.00029236	18.9934
38	8.30004e-06	15	64949	0.010142	0.0452007	24593175	ukb-b-4414	rs146331629	C	G	0.048068	|| id:ukb-b-4414	TRUE	reported	igd	0.00030573	19.8623
39	7.19996e-07	15	64949	0.00596484	-0.029559	60567834	ukb-b-4414	rs66799945	A	G	0.154532	|| id:ukb-b-4414	TRUE	reported	igd	0.000377959	24.5566
40	1.40001e-05	16	64949	0.0177013	0.0769255	86181141	ukb-b-4414	rs151291590	G	A	0.015462	|| id:ukb-b-4414	TRUE	reported	igd	0.000290691	18.885
41	1.09999e-06	17	64949	0.0202378	0.0984936	26511740	ukb-b-4414	rs141192377	A	G	0.011775	|| id:ukb-b-4414	TRUE	reported	igd	0.000364551	23.6851
42	1.5e-05	18	64949	0.0120817	-0.0522587	57199583	ukb-b-4414	rs949210	T	C	0.966866	|| id:ukb-b-4414	TRUE	reported	igd	0.000287981	18.7089
43	1.40001e-05	20	64949	0.00523558	-0.0227111	16448809	ukb-b-4414	rs6043973	A	G	0.218109	|| id:ukb-b-4414	TRUE	reported	igd	0.000289633	18.8163
44	2e-06	20	64949	0.00479549	-0.0228191	39763534	ukb-b-4414	rs8116059	C	T	0.287727	|| id:ukb-b-4414	TRUE	reported	igd	0.000348504	22.6422
ukb-b-5847
	se.exposure	samplesize.exposure	chr.exposure	pos.exposure	pval.exposure	beta.exposure	id.exposure	SNP	effect_allele.exposure	other_allele.exposure	eaf.exposure	exposure	mr_keep.exposure	pval_origin.exposure	data_source.exposure	r2	F
1	0.00490212	64949	1	221682419	1.89998e-05	-0.0209565	ukb-b-5847	rs10863629	A	C	0.722242	|| id:ukb-b-5847	TRUE	reported	igd	0.000281303	18.275
2	0.0154494	64949	1	93086850	1.79999e-05	0.0662009	ukb-b-5847	rs77820201	C	A	0.021511	|| id:ukb-b-5847	TRUE	reported	igd	0.000282624	18.3608
3	0.0106603	64949	2	125436779	3.2e-06	0.0496615	ukb-b-5847	rs76378045	C	G	0.044621	|| id:ukb-b-5847	TRUE	reported	igd	0.000334028	21.7014
4	0.00673979	64949	2	37595604	1.40001e-05	-0.0292586	ukb-b-5847	rs3770747	T	C	0.119278	|| id:ukb-b-5847	TRUE	reported	igd	0.000290079	18.8452
5	0.0150324	64949	2	214554297	8.79995e-07	0.0739203	ukb-b-5847	rs116719977	A	G	0.021686	|| id:ukb-b-5847	TRUE	reported	igd	0.000372166	24.1801
6	0.0144749	64949	2	124925917	1.5e-05	-0.0626694	ukb-b-5847	rs79407251	A	C	0.023411	|| id:ukb-b-5847	TRUE	reported	igd	0.000288524	18.7442
7	0.0198261	64949	3	187496144	7.90005e-06	0.0885702	ukb-b-5847	rs115118836	A	G	0.013195	|| id:ukb-b-5847	TRUE	reported	igd	0.000307181	19.9566
8	0.0189436	64949	3	64543612	3.29997e-06	0.0881377	ukb-b-5847	rs115040341	T	C	0.014218	|| id:ukb-b-5847	TRUE	reported	igd	0.000333182	21.6464
9	0.00531848	64949	3	8608920	1.79999e-05	0.0227768	ukb-b-5847	rs171408	A	G	0.782216	|| id:ukb-b-5847	TRUE	reported	igd	0.000282303	18.3399
10	0.0156001	64949	4	127363097	3.29997e-06	0.0725592	ukb-b-5847	rs12498806	C	T	0.020525	|| id:ukb-b-5847	TRUE	reported	igd	0.000332976	21.633
11	0.00998791	64949	4	2830574	1e-05	0.0440999	ukb-b-5847	rs142584303	A	G	0.05091	|| id:ukb-b-5847	TRUE	reported	igd	0.00030007	19.4945
12	0.00744575	64949	4	12679774	1.7e-05	-0.032014	ukb-b-5847	rs2222310	C	T	0.903636	|| id:ukb-b-5847	TRUE	reported	igd	0.000284555	18.4863
13	0.00620965	64949	4	8856412	3.09999e-06	-0.0289534	ukb-b-5847	rs4245952	C	T	0.310398	|| id:ukb-b-5847	TRUE	reported	igd	0.000334616	21.7396
14	0.00467294	64949	5	99345759	5.80003e-06	-0.0211784	ukb-b-5847	rs10040317	C	T	0.320675	|| id:ukb-b-5847	TRUE	reported	igd	0.000316152	20.5396
15	0.00825678	64949	5	31622016	9.90011e-06	0.0364977	ukb-b-5847	rs62351010	T	C	0.076694	|| id:ukb-b-5847	TRUE	reported	igd	0.000300751	19.5387
16	0.0182636	64949	6	35732828	1.40001e-05	0.0793446	ukb-b-5847	rs149205403	A	G	0.015237	|| id:ukb-b-5847	TRUE	reported	igd	0.000290511	18.8733
17	0.0180512	64949	6	139193141	1.7e-05	0.0775882	ukb-b-5847	rs113732710	T	C	0.015398	|| id:ukb-b-5847	TRUE	reported	igd	0.00028437	18.4742
18	0.0144374	64949	7	3653059	1.5e-05	-0.0624675	ukb-b-5847	rs73039613	C	T	0.023388	|| id:ukb-b-5847	TRUE	reported	igd	0.000288159	18.7205
19	0.00513255	64949	7	14969273	1.29999e-05	-0.0223717	ukb-b-5847	rs12670966	G	A	0.24215	|| id:ukb-b-5847	TRUE	reported	igd	0.000292437	18.9985
20	0.0134991	64949	7	75954495	1.40001e-06	-0.0650505	ukb-b-5847	rs145497791	A	G	0.026832	|| id:ukb-b-5847	TRUE	reported	igd	0.000357408	23.2209
21	0.0201163	64949	7	41299228	1.2e-05	0.0880697	ukb-b-5847	rs117792754	T	C	0.013434	|| id:ukb-b-5847	TRUE	reported	igd	0.000295023	19.1665
22	0.0138559	64949	7	75659621	1.89998e-05	0.0591743	ukb-b-5847	rs74754384	A	G	0.025566	|| id:ukb-b-5847	TRUE	reported	igd	0.000280739	18.2383
23	0.0217789	64949	8	79530136	1.29999e-05	0.0951099	ukb-b-5847	rs117145823	G	A	0.011821	|| id:ukb-b-5847	TRUE	reported	igd	0.000293548	19.0707
24	0.00440327	64949	8	8825504	3.79997e-06	-0.0203508	ukb-b-5847	rs2043129	G	C	0.539639	|| id:ukb-b-5847	TRUE	reported	igd	0.000328774	21.3599
25	0.00439217	64949	8	1533327	4e-06	-0.0202477	ukb-b-5847	rs4876096	C	G	0.525566	|| id:ukb-b-5847	TRUE	reported	igd	0.000327099	21.251
26	0.0196479	64949	8	101368865	3.69999e-06	0.090936	ukb-b-5847	rs117524659	G	C	0.01315	|| id:ukb-b-5847	TRUE	reported	igd	0.000329704	21.4203
27	0.00486126	64949	9	124569745	1.79999e-05	0.0208416	ukb-b-5847	rs73539106	T	C	0.286451	|| id:ukb-b-5847	TRUE	reported	igd	0.000282924	18.3802
28	0.0168685	64949	9	113330805	1.79999e-05	-0.0723074	ukb-b-5847	rs77134005	C	T	0.017617	|| id:ukb-b-5847	TRUE	reported	igd	0.000282825	18.3738
29	0.00743019	64949	9	3460092	1.89998e-05	0.0317777	ukb-b-5847	rs6476451	C	T	0.095844	|| id:ukb-b-5847	TRUE	reported	igd	0.000281547	18.2908
30	0.0243663	64949	9	77727055	1.5e-06	0.117319	ukb-b-5847	rs144214838	T	G	0.008988	|| id:ukb-b-5847	TRUE	reported	igd	0.000356804	23.1816
31	0.00533644	64949	10	28016082	1.5e-05	0.0231081	ukb-b-5847	rs12358501	A	G	0.217828	|| id:ukb-b-5847	TRUE	reported	igd	0.000288621	18.7505
32	0.0106967	64949	11	2178267	7.19996e-06	0.0479995	ukb-b-5847	rs11564723	T	C	0.043534	|| id:ukb-b-5847	TRUE	reported	igd	0.000309932	20.1354
33	0.00815241	64949	12	85299289	3.79997e-06	0.0376944	ukb-b-5847	rs75139174	T	C	0.07932	|| id:ukb-b-5847	TRUE	reported	igd	0.000329053	21.3781
34	0.0104561	64949	12	91427712	3.40001e-07	0.0533501	ukb-b-5847	rs34269822	G	A	0.046847	|| id:ukb-b-5847	TRUE	reported	igd	0.000400668	26.0326
35	0.0242775	64949	12	110088487	2e-06	0.115289	ukb-b-5847	rs11829741	G	C	0.008558	|| id:ukb-b-5847	TRUE	reported	igd	0.000347092	22.5504
36	0.00442007	64949	12	129849900	1.7e-05	0.0190306	ukb-b-5847	rs1871898	G	T	0.46807	|| id:ukb-b-5847	TRUE	reported	igd	0.000285332	18.5367
37	0.00466271	64949	14	34049850	8.19993e-06	0.0207923	ukb-b-5847	rs10137285	T	C	0.36334	|| id:ukb-b-5847	TRUE	reported	igd	0.000306071	19.8845
38	0.00544477	64949	15	85518062	1.6e-05	-0.0235164	ukb-b-5847	rs7175160	C	A	0.790941	|| id:ukb-b-5847	TRUE	reported	igd	0.000287135	18.6539
39	0.0152944	64949	16	57697236	7.39997e-06	0.0685352	ukb-b-5847	rs12930180	T	C	0.020832	|| id:ukb-b-5847	TRUE	reported	igd	0.000309069	20.0793
40	0.00477172	64949	17	42197213	1.40001e-05	-0.0207413	ukb-b-5847	rs189049	C	A	0.699674	|| id:ukb-b-5847	TRUE	reported	igd	0.000290819	18.8933
41	0.0197875	64949	17	15831396	1.7e-05	0.084998	ukb-b-5847	rs149317855	G	A	0.014057	|| id:ukb-b-5847	TRUE	reported	igd	0.000284014	18.4511
42	0.00443074	64949	17	47540123	1.89998e-05	-0.0189441	ukb-b-5847	rs1814451	T	C	0.535921	|| id:ukb-b-5847	TRUE	reported	igd	0.000281385	18.2802
43	0.00880208	64949	18	73864130	2.80001e-07	-0.0452259	ukb-b-5847	rs17059045	A	C	0.066548	|| id:ukb-b-5847	TRUE	reported	igd	0.000406308	26.3992
44	0.0069368	64949	18	875923	8e-06	-0.0309793	ukb-b-5847	rs9961343	C	G	0.11246	|| id:ukb-b-5847	TRUE	reported	igd	0.000306986	19.944
45	0.0294166	64949	18	4354284	3.89996e-06	0.135782	ukb-b-5847	rs76866342	A	G	0.005971	|| id:ukb-b-5847	TRUE	reported	igd	0.000327933	21.3052
46	0.00681541	64949	18	23853732	1.40001e-05	0.0295977	ukb-b-5847	rs7235035	C	T	0.116704	|| id:ukb-b-5847	TRUE	reported	igd	0.000290291	18.859
47	0.0102789	64949	19	29577843	3.40001e-06	0.0477491	ukb-b-5847	rs116938798	T	C	0.051403	|| id:ukb-b-5847	TRUE	reported	igd	0.000332139	21.5786
48	0.0200983	64949	20	4248609	7.29995e-06	0.0901349	ukb-b-5847	rs74686473	C	A	0.012751	|| id:ukb-b-5847	TRUE	reported	igd	0.000309571	20.1119
49	0.00486374	64949	21	29428642	4.09996e-06	-0.0223945	ukb-b-5847	rs2831441	A	G	0.29682	|| id:ukb-b-5847	TRUE	reported	igd	0.000326308	21.1996
