# Supplementary material for: Causal Relationship between Meat Intake and Biological Aging: Evidence from Mendelian Randomization Analysis
Source: Nutrients. 2024 Jul 26;16(15):2433. doi: 10.3390/nu16152433 (PMC11313912; doi:10.3390/nu16152433)
Supplement: Supplementary file 1 [file nutrients-16-02433-s001.zip › Supplementary materials/Table S7 The results of sensitivity analysis for subgroup of meat consumers.xlsx]

## Sheet: 03.Heter_results_table
	id.exposure	id.outcome	outcome	exposure	method	Q	Q_df	Q_pval
1	ukb-b-5640	ieu-b-4879	telomere length || id:ieu-b-4879	|| id:ukb-b-5640	MR Egger	98.8606	113	0.825893
2	ukb-b-5640	ieu-b-4879	telomere length || id:ieu-b-4879	|| id:ukb-b-5640	Inverse variance weighted	99.1167	114	0.838299
3	ukb-b-5640	ebi-a-GCST90026372	Mitochondrial DNA copy number || id:ebi-a-GCST90026372	|| id:ukb-b-5640	MR Egger	111.4	119	0.677274
4	ukb-b-5640	ebi-a-GCST90026372	Mitochondrial DNA copy number || id:ebi-a-GCST90026372	|| id:ukb-b-5640	Inverse variance weighted	113.727	120	0.643911
5	ukb-b-5640	ebi-a-GCST90014289	DNA methylation Hannum age acceleration || id:ebi-a-GCST90014289	|| id:ukb-b-5640	MR Egger	52.881	104	0.999993
6	ukb-b-5640	ebi-a-GCST90014289	DNA methylation Hannum age acceleration || id:ebi-a-GCST90014289	|| id:ukb-b-5640	Inverse variance weighted	52.8966	105	0.999995
7	ukb-b-5640	ebi-a-GCST90014292	DNA methylation PhenoAge acceleration || id:ebi-a-GCST90014292	|| id:ukb-b-5640	MR Egger	41.3504	97	1
8	ukb-b-5640	ebi-a-GCST90014292	DNA methylation PhenoAge acceleration || id:ebi-a-GCST90014292	|| id:ukb-b-5640	Inverse variance weighted	41.3833	98	1
9	ukb-b-2862	ieu-b-4879	telomere length || id:ieu-b-4879	|| id:ukb-b-2862	MR Egger	129.445	156	0.940618
10	ukb-b-2862	ieu-b-4879	telomere length || id:ieu-b-4879	|| id:ukb-b-2862	Inverse variance weighted	129.544	157	0.946524
11	ukb-b-2862	ebi-a-GCST90026372	Mitochondrial DNA copy number || id:ebi-a-GCST90026372	|| id:ukb-b-2862	MR Egger	111.872	161	0.998823
12	ukb-b-2862	ebi-a-GCST90026372	Mitochondrial DNA copy number || id:ebi-a-GCST90026372	|| id:ukb-b-2862	Inverse variance weighted	112.031	162	0.998997
13	ukb-b-2862	ebi-a-GCST90014289	DNA methylation Hannum age acceleration || id:ebi-a-GCST90014289	|| id:ukb-b-2862	MR Egger	62.5149	132	1
14	ukb-b-2862	ebi-a-GCST90014289	DNA methylation Hannum age acceleration || id:ebi-a-GCST90014289	|| id:ukb-b-2862	Inverse variance weighted	62.5946	133	1
15	ukb-b-2862	ebi-a-GCST90014292	DNA methylation PhenoAge acceleration || id:ebi-a-GCST90014292	|| id:ukb-b-2862	MR Egger	56.8818	124	1
16	ukb-b-2862	ebi-a-GCST90014292	DNA methylation PhenoAge acceleration || id:ebi-a-GCST90014292	|| id:ukb-b-2862	Inverse variance weighted	57.5663	125	1
17	ukb-b-14179	ieu-b-4879	telomere length || id:ieu-b-4879	|| id:ukb-b-14179	MR Egger	106.709	142	0.988017
18	ukb-b-14179	ieu-b-4879	telomere length || id:ieu-b-4879	|| id:ukb-b-14179	Inverse variance weighted	106.73	143	0.989786
19	ukb-b-14179	ebi-a-GCST90026372	Mitochondrial DNA copy number || id:ebi-a-GCST90026372	|| id:ukb-b-14179	MR Egger	127.161	152	0.929461
20	ukb-b-14179	ebi-a-GCST90026372	Mitochondrial DNA copy number || id:ebi-a-GCST90026372	|| id:ukb-b-14179	Inverse variance weighted	131.436	153	0.895683
21	ukb-b-14179	ebi-a-GCST90014289	DNA methylation Hannum age acceleration || id:ebi-a-GCST90014289	|| id:ukb-b-14179	MR Egger	59.5764	136	1
22	ukb-b-14179	ebi-a-GCST90014289	DNA methylation Hannum age acceleration || id:ebi-a-GCST90014289	|| id:ukb-b-14179	Inverse variance weighted	59.613	137	1
23	ukb-b-14179	ebi-a-GCST90014292	DNA methylation PhenoAge acceleration || id:ebi-a-GCST90014292	|| id:ukb-b-14179	MR Egger	52.8397	124	1
24	ukb-b-14179	ebi-a-GCST90014292	DNA methylation PhenoAge acceleration || id:ebi-a-GCST90014292	|| id:ukb-b-14179	Inverse variance weighted	54.2014	125	1
25	ukb-b-8006	ieu-b-4879	telomere length || id:ieu-b-4879	|| id:ukb-b-8006	MR Egger	89.7988	102	0.80059
26	ukb-b-8006	ieu-b-4879	telomere length || id:ieu-b-4879	|| id:ukb-b-8006	Inverse variance weighted	92.8036	103	0.754415
27	ukb-b-8006	ebi-a-GCST90026372	Mitochondrial DNA copy number || id:ebi-a-GCST90026372	|| id:ukb-b-8006	MR Egger	100.332	111	0.756527
28	ukb-b-8006	ebi-a-GCST90026372	Mitochondrial DNA copy number || id:ebi-a-GCST90026372	|| id:ukb-b-8006	Inverse variance weighted	100.405	112	0.775851
29	ukb-b-8006	ebi-a-GCST90014289	DNA methylation Hannum age acceleration || id:ebi-a-GCST90014289	|| id:ukb-b-8006	MR Egger	44.3542	90	0.999986
30	ukb-b-8006	ebi-a-GCST90014289	DNA methylation Hannum age acceleration || id:ebi-a-GCST90014289	|| id:ukb-b-8006	Inverse variance weighted	44.3571	91	0.999991
31	ukb-b-8006	ebi-a-GCST90014292	DNA methylation PhenoAge acceleration || id:ebi-a-GCST90014292	|| id:ukb-b-8006	MR Egger	39.2847	93	1
32	ukb-b-8006	ebi-a-GCST90014292	DNA methylation PhenoAge acceleration || id:ebi-a-GCST90014292	|| id:ukb-b-8006	Inverse variance weighted	39.5162	94	1
33	ukb-b-2209	ieu-b-4879	telomere length || id:ieu-b-4879	|| id:ukb-b-2209	MR Egger	174.741	186	0.712669
34	ukb-b-2209	ieu-b-4879	telomere length || id:ieu-b-4879	|| id:ukb-b-2209	Inverse variance weighted	174.789	187	0.729403
35	ukb-b-2209	ebi-a-GCST90026372	Mitochondrial DNA copy number || id:ebi-a-GCST90026372	|| id:ukb-b-2209	MR Egger	195.781	198	0.531236
36	ukb-b-2209	ebi-a-GCST90026372	Mitochondrial DNA copy number || id:ebi-a-GCST90026372	|| id:ukb-b-2209	Inverse variance weighted	195.853	199	0.549778
37	ukb-b-2209	ebi-a-GCST90014289	DNA methylation Hannum age acceleration || id:ebi-a-GCST90014289	|| id:ukb-b-2209	MR Egger	88.1123	177	1
38	ukb-b-2209	ebi-a-GCST90014289	DNA methylation Hannum age acceleration || id:ebi-a-GCST90014289	|| id:ukb-b-2209	Inverse variance weighted	88.222	178	1
39	ukb-b-2209	ebi-a-GCST90014292	DNA methylation PhenoAge acceleration || id:ebi-a-GCST90014292	|| id:ukb-b-2209	MR Egger	81.8618	168	1
40	ukb-b-2209	ebi-a-GCST90014292	DNA methylation PhenoAge acceleration || id:ebi-a-GCST90014292	|| id:ukb-b-2209	Inverse variance weighted	82.7247	169	1
41	ukb-b-17627	ieu-b-4879	telomere length || id:ieu-b-4879	|| id:ukb-b-17627	MR Egger	53.5449	92	0.999544
42	ukb-b-17627	ieu-b-4879	telomere length || id:ieu-b-4879	|| id:ukb-b-17627	Inverse variance weighted	53.8768	93	0.999613
43	ukb-b-17627	ebi-a-GCST90026372	Mitochondrial DNA copy number || id:ebi-a-GCST90026372	|| id:ukb-b-17627	MR Egger	72.5107	101	0.985505
44	ukb-b-17627	ebi-a-GCST90026372	Mitochondrial DNA copy number || id:ebi-a-GCST90026372	|| id:ukb-b-17627	Inverse variance weighted	73.8566	102	0.983825
45	ukb-b-17627	ebi-a-GCST90014289	DNA methylation Hannum age acceleration || id:ebi-a-GCST90014289	|| id:ukb-b-17627	MR Egger	39.0565	71	0.999265
46	ukb-b-17627	ebi-a-GCST90014289	DNA methylation Hannum age acceleration || id:ebi-a-GCST90014289	|| id:ukb-b-17627	Inverse variance weighted	40.3576	72	0.999065
47	ukb-b-17627	ebi-a-GCST90014292	DNA methylation PhenoAge acceleration || id:ebi-a-GCST90014292	|| id:ukb-b-17627	MR Egger	45.8541	88	0.999941
48	ukb-b-17627	ebi-a-GCST90014292	DNA methylation PhenoAge acceleration || id:ebi-a-GCST90014292	|| id:ukb-b-17627	Inverse variance weighted	46.538	89	0.999941
49	ukb-b-4442	ieu-b-4879	telomere length || id:ieu-b-4879	|| id:ukb-b-4442	MR Egger	27.1289	25	0.349476
50	ukb-b-4442	ieu-b-4879	telomere length || id:ieu-b-4879	|| id:ukb-b-4442	Inverse variance weighted	28.6175	26	0.328762
51	ukb-b-4442	ebi-a-GCST90026372	Mitochondrial DNA copy number || id:ebi-a-GCST90026372	|| id:ukb-b-4442	MR Egger	30.1431	31	0.509916
52	ukb-b-4442	ebi-a-GCST90026372	Mitochondrial DNA copy number || id:ebi-a-GCST90026372	|| id:ukb-b-4442	Inverse variance weighted	31.3474	32	0.499418
53	ukb-b-4442	ebi-a-GCST90014289	DNA methylation Hannum age acceleration || id:ebi-a-GCST90014289	|| id:ukb-b-4442	MR Egger	32.7343	29	0.288584
54	ukb-b-4442	ebi-a-GCST90014289	DNA methylation Hannum age acceleration || id:ebi-a-GCST90014289	|| id:ukb-b-4442	Inverse variance weighted	33.1125	30	0.31768
55	ukb-b-4442	ebi-a-GCST90014292	DNA methylation PhenoAge acceleration || id:ebi-a-GCST90014292	|| id:ukb-b-4442	MR Egger	28.1384	29	0.510524
56	ukb-b-4442	ebi-a-GCST90014292	DNA methylation PhenoAge acceleration || id:ebi-a-GCST90014292	|| id:ukb-b-4442	Inverse variance weighted	30.2995	30	0.450395
57	ukb-b-4414	ieu-b-4879	telomere length || id:ieu-b-4879	|| id:ukb-b-4414	MR Egger	21.3237	33	0.941644
58	ukb-b-4414	ieu-b-4879	telomere length || id:ieu-b-4879	|| id:ukb-b-4414	Inverse variance weighted	21.6588	34	0.950093
59	ukb-b-4414	ebi-a-GCST90026372	Mitochondrial DNA copy number || id:ebi-a-GCST90026372	|| id:ukb-b-4414	MR Egger	18.9486	33	0.97601
60	ukb-b-4414	ebi-a-GCST90026372	Mitochondrial DNA copy number || id:ebi-a-GCST90026372	|| id:ukb-b-4414	Inverse variance weighted	19.4842	34	0.978134
61	ukb-b-4414	ebi-a-GCST90014289	DNA methylation Hannum age acceleration || id:ebi-a-GCST90014289	|| id:ukb-b-4414	MR Egger	19.318	29	0.912861
62	ukb-b-4414	ebi-a-GCST90014289	DNA methylation Hannum age acceleration || id:ebi-a-GCST90014289	|| id:ukb-b-4414	Inverse variance weighted	19.8256	30	0.921003
63	ukb-b-4414	ebi-a-GCST90014292	DNA methylation PhenoAge acceleration || id:ebi-a-GCST90014292	|| id:ukb-b-4414	MR Egger	19.9916	29	0.893188
64	ukb-b-4414	ebi-a-GCST90014292	DNA methylation PhenoAge acceleration || id:ebi-a-GCST90014292	|| id:ukb-b-4414	Inverse variance weighted	20.0395	30	0.91551
65	ukb-b-5847	ieu-b-4879	telomere length || id:ieu-b-4879	|| id:ukb-b-5847	MR Egger	32.0873	38	0.738714
66	ukb-b-5847	ieu-b-4879	telomere length || id:ieu-b-4879	|| id:ukb-b-5847	Inverse variance weighted	32.946	39	0.741492
67	ukb-b-5847	ebi-a-GCST90026372	Mitochondrial DNA copy number || id:ebi-a-GCST90026372	|| id:ukb-b-5847	MR Egger	29.7943	39	0.855595
68	ukb-b-5847	ebi-a-GCST90026372	Mitochondrial DNA copy number || id:ebi-a-GCST90026372	|| id:ukb-b-5847	Inverse variance weighted	29.7948	40	0.880861
69	ukb-b-5847	ebi-a-GCST90014289	DNA methylation Hannum age acceleration || id:ebi-a-GCST90014289	|| id:ukb-b-5847	MR Egger	30.625	36	0.721853
70	ukb-b-5847	ebi-a-GCST90014289	DNA methylation Hannum age acceleration || id:ebi-a-GCST90014289	|| id:ukb-b-5847	Inverse variance weighted	31.1607	37	0.738765
71	ukb-b-5847	ebi-a-GCST90014292	DNA methylation PhenoAge acceleration || id:ebi-a-GCST90014292	|| id:ukb-b-5847	MR Egger	23.2597	36	0.950145
72	ukb-b-5847	ebi-a-GCST90014292	DNA methylation PhenoAge acceleration || id:ebi-a-GCST90014292	|| id:ukb-b-5847	Inverse variance weighted	23.3117	37	0.9612
73	ukb-b-6373	ieu-b-4879	telomere length || id:ieu-b-4879	|| id:ukb-b-6373	MR Egger	47.4921	45	0.371448
74	ukb-b-6373	ieu-b-4879	telomere length || id:ieu-b-4879	|| id:ukb-b-6373	Inverse variance weighted	47.4971	46	0.411452
75	ukb-b-6373	ebi-a-GCST90026372	Mitochondrial DNA copy number || id:ebi-a-GCST90026372	|| id:ukb-b-6373	MR Egger	30.1084	51	0.991298
76	ukb-b-6373	ebi-a-GCST90026372	Mitochondrial DNA copy number || id:ebi-a-GCST90026372	|| id:ukb-b-6373	Inverse variance weighted	30.5294	52	0.992375
77	ukb-b-6373	ebi-a-GCST90014289	DNA methylation Hannum age acceleration || id:ebi-a-GCST90014289	|| id:ukb-b-6373	MR Egger	23.1302	36	0.952224
78	ukb-b-6373	ebi-a-GCST90014289	DNA methylation Hannum age acceleration || id:ebi-a-GCST90014289	|| id:ukb-b-6373	Inverse variance weighted	23.1814	37	0.962911
79	ukb-b-6373	ebi-a-GCST90014292	DNA methylation PhenoAge acceleration || id:ebi-a-GCST90014292	|| id:ukb-b-6373	MR Egger	30.9357	34	0.618604
80	ukb-b-6373	ebi-a-GCST90014292	DNA methylation PhenoAge acceleration || id:ebi-a-GCST90014292	|| id:ukb-b-6373	Inverse variance weighted	30.9768	35	0.662779

## Sheet: Sheet1
id.exposure	id.outcome	outcome	exposure	method	Q	Q_df	Q_pval		egger_intercept	se	pval
Red meat
ukb-b-5640	ieu-b-4879	telomere length	Pork intake	Inverse variance weighted	99.1167	114	0.838299		-0.000331864	0.000655848	0.613837
ukb-b-5640	ebi-a-GCST90026372	Mitochondrial DNA copy number	Pork intake	Inverse variance weighted	113.727	120	0.643911		-0.00105561	0.000691886	0.129739
ukb-b-5640	ebi-a-GCST90014289	DNA methylation Hannum age acceleration	Pork intake	Inverse variance weighted	52.8966	105	0.999995		-0.00149879	0.0119849	0.90072
ukb-b-5640	ebi-a-GCST90014292	DNA methylation PhenoAge acceleration	Pork intake	Inverse variance weighted	41.3833	98	1		-0.00321391	0.0177058	0.85634
ukb-b-2862	ieu-b-4879	telomere length	Beef intake	Inverse variance weighted	129.544	157	0.946524		0.000185436	0.000589664	0.753579
ukb-b-2862	ebi-a-GCST90026372	Mitochondrial DNA copy number	Beef intake	Inverse variance weighted	112.031	162	0.998997		0.000245538	0.00061657	0.690986
ukb-b-2862	ebi-a-GCST90014289	DNA methylation Hannum age acceleration	Beef intake	Inverse variance weighted	62.5946	133	1		0.00296344	0.0104988	0.778182
ukb-b-2862	ebi-a-GCST90014292	DNA methylation PhenoAge acceleration	Beef intake	Inverse variance weighted	57.5663	125	1		-0.0122377	0.0147913	0.409624
ukb-b-14179	ieu-b-4879	telomere length	Lamb/mutton intake	Inverse variance weighted	106.73	143	0.989786		9.77935e-05	0.000677628	0.885454
ukb-b-14179	ebi-a-GCST90026372	Mitochondrial DNA copy number	Lamb/mutton intake	Inverse variance weighted	179.745	212	0.94749		-0.0010365	0.000563213	0.0671224
ukb-b-14179	ebi-a-GCST90014289	DNA methylation Hannum age acceleration	Lamb/mutton intake	Inverse variance weighted	59.613	137	1		-0.0021986	0.0114961	0.848617
ukb-b-14179	ebi-a-GCST90014292	DNA methylation PhenoAge acceleration	Lamb/mutton intake	Inverse variance weighted	54.2014	125	1		-0.0184405	0.015803	0.24549
White meat
ukb-b-8006	ieu-b-4879	telomere length	Poultry intake	Inverse variance weighted	92.8036	103	0.754415		0.00129682	0.000748121	0.0860402
ukb-b-8006	ebi-a-GCST90026372	Mitochondrial DNA copy number	Poultry intake	Inverse variance weighted	100.405	112	0.775851		-0.000203665	0.000754815	0.787799
ukb-b-8006	ebi-a-GCST90014289	DNA methylation Hannum age acceleration	Poultry intake	Inverse variance weighted	44.3571	91	0.999991		-0.000741315	0.0138843	0.957538
ukb-b-8006	ebi-a-GCST90014292	DNA methylation PhenoAge acceleration	Poultry intake	Inverse variance weighted	39.5162	94	1		-0.00890294	0.0185051	0.63157
ukb-b-2209	ieu-b-4879	telomere length	Oily fish intake	Inverse variance weighted	174.789	187	0.729403		-0.000131189	0.000597377	0.826417
ukb-b-2209	ebi-a-GCST90026372	Mitochondrial DNA copy number	Oily fish intake	Inverse variance weighted	195.853	199	0.549778		0.00016437	0.000612234	0.788613
ukb-b-2209	ebi-a-GCST90014289	DNA methylation Hannum age acceleration	Oily fish intake	Inverse variance weighted	88.222	178	1		0.00309062	0.00932988	0.740839
ukb-b-2209	ebi-a-GCST90014292	DNA methylation PhenoAge acceleration	Oily fish intake	Inverse variance weighted	82.7247	169	1		0.0114576	0.0123346	0.354275
ukb-b-17627	ieu-b-4879	telomere length	Non-oily fish intake	Inverse variance weighted	53.8768	93	0.999613		-0.000431884	0.000749646	0.565943
ukb-b-17627	ebi-a-GCST90026372	Mitochondrial DNA copy number	Non-oily fish intake	Inverse variance weighted	73.8566	102	0.983825		-0.000901445	0.000777022	0.248731
ukb-b-17627	ebi-a-GCST90014289	DNA methylation Hannum age acceleration	Non-oily fish intake	Inverse variance weighted	40.3576	72	0.999065		-0.0162821	0.0142742	0.257842
ukb-b-17627	ebi-a-GCST90014292	DNA methylation PhenoAge acceleration	Non-oily fish intake	Inverse variance weighted	46.538	89	0.999941		-0.0145201	0.0175581	0.410488
Processed meat consumption (The whole level)
ebi-a-GCST90096921	ieu-b-4879	telomere length	Processed meat consumption	Inverse variance weighted	53.0716	70	0.934231		0.000460082	0.00115387	0.691325
ebi-a-GCST90096921	ebi-a-GCST90026372	Mitochondrial DNA copy number	Processed meat consumption	Inverse variance weighted	61.0495	75	0.877613		0.000386183	0.00122725	0.753895
ebi-a-GCST90096921	ebi-a-GCST90014289	DNA methylation Hannum age acceleration	Processed meat consumption	Inverse variance weighted	39.0119	66	0.996707		0.00622496	0.0229133	0.786733
ebi-a-GCST90096921	ebi-a-GCST90014292	DNA methylation PhenoAge acceleration	Processed meat consumption	Inverse variance weighted	28.9132	63	0.99993		-0.000855545	0.028544	0.976185
Processed meat consumption (Subgroups)
ukb-b-4442	ieu-b-4879	telomere length	Ham intake	Inverse variance weighted	28.6175	26	0.328762		0.00176412	0.00150623	0.252554
ukb-b-4442	ebi-a-GCST90026372	Mitochondrial DNA copy number	Ham intake	Inverse variance weighted	31.3474	32	0.499418		0.00146667	0.00133648	0.280914
ukb-b-4442	ebi-a-GCST90014289	DNA methylation Hannum age acceleration	Ham intake	Inverse variance weighted	33.1125	30	0.31768		-0.0135196	0.0233567	0.567173
ukb-b-4442	ebi-a-GCST90014292	DNA methylation PhenoAge acceleration	Ham intake	Inverse variance weighted	30.2995	30	0.450395		-0.0427709	0.0290944	0.152309
ukb-b-4414	ieu-b-4879	telomere length	Bacon intake	Inverse variance weighted	21.6588	34	0.950093		-0.000664701	0.00114818	0.566575
ukb-b-4414	ebi-a-GCST90026372	Mitochondrial DNA copy number	Bacon intake	Inverse variance weighted	19.4842	34	0.978134		0.000861933	0.0011777	0.469407
ukb-b-4414	ebi-a-GCST90014289	DNA methylation Hannum age acceleration	Bacon intake	Inverse variance weighted	19.8256	30	0.921003		0.014713	0.0206499	0.48185
ukb-b-4414	ebi-a-GCST90014292	DNA methylation PhenoAge acceleration	Bacon intake	Inverse variance weighted	20.0395	30	0.91551		-0.00628113	0.0287103	0.828357
ukb-b-5847	ieu-b-4879	telomere length	Sausage intake	Inverse variance weighted	32.946	39	0.741492		0.0010348	0.0011167	0.359951
ukb-b-5847	ebi-a-GCST90026372	Mitochondrial DNA copy number	Sausage intake	Inverse variance weighted	29.7948	40	0.880861		2.53232e-05	0.00117979	0.982985
ukb-b-5847	ebi-a-GCST90014289	DNA methylation Hannum age acceleration	Sausage intake	Inverse variance weighted	31.1607	37	0.738765		-0.0138182	0.0188787	0.46894
ukb-b-5847	ebi-a-GCST90014292	DNA methylation PhenoAge acceleration	Sausage intake	Inverse variance weighted	23.3117	37	0.9612		0.00566734	0.0248672	0.82101
